# Supplementary material for: Bis[μ-pentane-2,4-dionato(1−)]bis­{aqua­[1,1,1,5,5,5-hexa­fluoro­pentane-2,4-dionato(1−)]cobalt(II)}
Source: Acta Crystallogr Sect E Struct Rep Online. 2009 Oct 31;65(Pt 11):m1476. doi: 10.1107/S1600536809044389 (PMC2971008; doi:10.1107/S1600536809044389)
Supplement: Supplementary file 1 [file e-65-m1476-sup1.cif]

##############################################################################
###                                                                        ###
###        Electronic paper (Acta Crystallographica Section E)             ###
###                                                                        ###
##############################################################################
#                                                                            #
# This CIF contains the data in a paper accepted for publication in Acta     #
# Crystallographica Section E. It conforms to the requirements of Notes      #
# for Authors for Section E, and has been peer reviewed under the auspices   #
# of the IUCr Commission on Journals.                                        #
#                                                                            #
# Full details of the Crystallographic Information File format               #
# are given in the paper "The Crystallographic Information File (CIF):       #
# a New Standard Archive File for Crystallography" by S. R. Hall, F. H.      #
# Allen and I. D. Brown [Acta Cryst. (1991), A47, 655-685].                  #
#                                                                            #
# The current version of the core CIF dictionary is obtainable from          #
# ftp://ftp.iucr.org/pub/cif_core.dic. The current version number is 2.4.    #
#                                                                            #
# Software is freely available for graphical display of the structure(s) in  #
# this CIF.  For information consult the CIF home page http://www.iucr.org/  #
# cif/home.html                                                              #
#                                                                            #
# This file may be used for bona fide research purposes within the           #
# scientific community so long as proper attribution is given to the journal # 
# article from which it was obtained.                                        #
#                                                                            #
##############################################################################
                                             
data_I
_audit_creation_method     SHELXL-97
_chemical_name_systematic
;
Bis[\m-pentane-2,4-dionato(1-)]bis{aqua[1,1,1,5,5,5-hexafluoropentane-
2,4-dionato(1-)]cobalt(II)}
;
_chemical_name_common     ?
_chemical_formula_moiety     'C20 H20 Co2 F12 O10'
_chemical_formula_sum     'C20 H20 Co2 F12 O10'
_chemical_formula_iupac     '[Co2 (C5 H F6 O2)2 (C5 H7 O2)2 (H2 O)2]'
_chemical_formula_weight     766.22
_chemical_melting_point     ?
_symmetry_cell_setting     Triclinic
_symmetry_space_group_name_H-M     'P -1'
_symmetry_space_group_name_Hall     '-P 1'
loop_
    _symmetry_equiv_pos_as_xyz
    'x, y, z'
    '-x, -y, -z'
_cell_length_a     7.563(3)
_cell_length_b     9.541(4)
_cell_length_c     9.716(4)
_cell_angle_alpha     94.865(6)
_cell_angle_beta     92.792(6)
_cell_angle_gamma     93.622(6)
_cell_volume     696.2(5)
_cell_formula_units_Z     1
_cell_measurement_reflns_used     1148
_cell_measurement_theta_min     2.70
_cell_measurement_theta_max     30.57
_cell_measurement_temperature     100(2)
_exptl_crystal_description     block
_exptl_crystal_colour     red
_exptl_crystal_size_max     0.20
_exptl_crystal_size_mid     0.16
_exptl_crystal_size_min     0.08
_exptl_crystal_density_diffrn     1.828
_exptl_crystal_density_meas     ?
_exptl_crystal_density_method     'not measured'
_exptl_crystal_F_000     382
_exptl_absorpt_coefficient_mu     1.322
_exptl_absorpt_correction_type     'multi-scan'
_exptl_absorpt_process_details     '(SADABS; Bruker, 2008)'
_exptl_absorpt_correction_T_min     0.717
_exptl_absorpt_correction_T_max     0.900
_exptl_special_details
;
;
_diffrn_ambient_temperature     100(2)
_diffrn_radiation_type     MoK\a
_diffrn_radiation_wavelength     0.71073
_diffrn_radiation_source     'fine-focus sealed tube'
_diffrn_radiation_monochromator     graphite
_diffrn_measurement_device_type     'Bruker APEXII CCD'
_diffrn_measurement_method     \w
_diffrn_detector_area_resol_mean     ?
_diffrn_reflns_number     6687
_diffrn_reflns_av_R_equivalents     0.0727
_diffrn_reflns_av_sigmaI/netI     0.1387
_diffrn_reflns_theta_min     2.11
_diffrn_reflns_theta_max     28.28
_diffrn_reflns_theta_full     26.00
_diffrn_measured_fraction_theta_max     0.977
_diffrn_measured_fraction_theta_full     0.988
_diffrn_reflns_limit_h_min     -9
_diffrn_reflns_limit_h_max     10
_diffrn_reflns_limit_k_min     -12
_diffrn_reflns_limit_k_max     12
_diffrn_reflns_limit_l_min     -12
_diffrn_reflns_limit_l_max     12
_diffrn_standards_number     0
_diffrn_standards_interval_count     .
_diffrn_standards_interval_time     .
_diffrn_standards_decay_%     ?
_refine_special_details
;
Refinement of <i>F</i>^2^ against ALL reflections. The weighted <i>R</i>-factor
<i>wR</i> and goodness of fit <i>S</i> are based on <i>F</i>^2^, conventional
<i>R</i>-factors <i>R</i> are based on <i>F</i>, with <i>F</i> set to zero for
negative <i>F</i>^2^. The threshold expression of <i>F</i>^2^ >
\s(<i>F</i>^2^) is used only for calculating <i>R</i>-factors(gt) <i>etc</i>.
and is not relevant to the choice of reflections for refinement.
<i>R</i>-factors based on <i>F</i>^2^ are statistically about twice as large
as those based on <i>F</i>, and <i>R</i>- factors based on ALL data will be
even larger.
;
_reflns_number_total     3378
_reflns_number_gt     1937
_reflns_threshold_expression     I>2\s(I)
_refine_ls_structure_factor_coef     Fsqd
_refine_ls_matrix_type     full
_refine_ls_R_factor_all     0.1292
_refine_ls_R_factor_gt     0.0583
_refine_ls_wR_factor_gt     0.1004
_refine_ls_wR_factor_ref     0.1190
_refine_ls_goodness_of_fit_ref     0.972
_refine_ls_restrained_S_all     0.971
_refine_ls_number_reflns     3378
_refine_ls_number_parameters     207
_refine_ls_number_restraints     2
_refine_ls_hydrogen_treatment     mixed
_refine_ls_weighting_scheme     calc
_refine_ls_weighting_details
                 'calc w=1/[\s^2^(Fo^2^)+(0.0425P)^2^] where P=(Fo^2^+2Fc^2^)/3'
_atom_sites_solution_hydrogens     difmap
_atom_sites_solution_primary     direct
_atom_sites_solution_secondary     difmap
_refine_ls_shift/su_max     0.000
_refine_ls_shift/su_mean     0.000
_refine_diff_density_max     0.629
_refine_diff_density_min     -0.725
_refine_ls_extinction_method     none
_refine_ls_extinction_coef     ?
loop_
    _atom_type_symbol
    _atom_type_description
    _atom_type_scat_dispersion_real
    _atom_type_scat_dispersion_imag
    _atom_type_scat_source
    'C' 'C' 0.0033 0.0016
                         'International Tables Vol C Tables 4.2.6.8 and 6.1.1.4'
    'H' 'H' 0.0000 0.0000
                         'International Tables Vol C Tables 4.2.6.8 and 6.1.1.4'
    'O' 'O' 0.0106 0.0060
                         'International Tables Vol C Tables 4.2.6.8 and 6.1.1.4'
    'F' 'F' 0.0171 0.0103
                         'International Tables Vol C Tables 4.2.6.8 and 6.1.1.4'
    'Co' 'Co' 0.3494 0.9721
                         'International Tables Vol C Tables 4.2.6.8 and 6.1.1.4'
_computing_data_collection     'APEX2 (Bruker, 2008)'
_computing_cell_refinement     'SAINT (Bruker, 2008)'
_computing_data_reduction     'SAINT (Bruker, 2008)'
_computing_structure_solution     'SHELXTL (Sheldrick, 2008)'
_computing_structure_refinement     'SHELXTL (Sheldrick, 2008)'
_computing_molecular_graphics     'SHELXTL (Sheldrick, 2008)'
_computing_publication_material     'SHELXTL (Sheldrick, 2008)'
loop_
    _atom_site_type_symbol
    _atom_site_label
    _atom_site_fract_x
    _atom_site_fract_y
    _atom_site_fract_z
    _atom_site_U_iso_or_equiv
    _atom_site_adp_type
    _atom_site_calc_flag
    _atom_site_refinement_flags
    _atom_site_occupancy
    _atom_site_disorder_assembly
    _atom_site_disorder_group
    C C1 0.5543(6) 0.2269(5) 0.8934(5) 0.0302(11) Uani d . 1 . .
    C C2 0.3920(6) 0.2188(5) 0.7936(5) 0.0242(10) Uani d . 1 . .
    C C3 0.2836(6) 0.3329(5) 0.7993(5) 0.0259(11) Uani d . 1 . .
    H H3 0.3165 0.4122 0.8634 0.031 Uiso calc R 1 . .
    C C4 0.1302(6) 0.3346(5) 0.7153(5) 0.0247(10) Uani d . 1 . .
    C C5 0.0245(6) 0.4664(5) 0.7323(5) 0.0315(12) Uani d . 1 . .
    C C6 0.4853(6) 0.3448(5) 0.2998(5) 0.0323(12) Uani d . 1 . .
    H H6A 0.5072 0.4195 0.3754 0.048 Uiso calc R 1 . .
    H H6B 0.4443 0.3858 0.2157 0.048 Uiso calc R 1 . .
    H H6C 0.5953 0.2986 0.2830 0.048 Uiso calc R 1 . .
    C C7 0.3458(5) 0.2382(4) 0.3383(5) 0.0228(10) Uani d . 1 . .
    C C8 0.1962(5) 0.2021(5) 0.2477(5) 0.0236(10) Uani d . 1 . .
    H H8 0.1960 0.2434 0.1621 0.028 Uiso calc R 1 . .
    C C9 0.0496(5) 0.1142(5) 0.2678(5) 0.0212(10) Uani d . 1 . .
    C C10 -0.0963(6) 0.0916(5) 0.1565(5) 0.0325(12) Uani d . 1 . .
    H H10A -0.1091 -0.0083 0.1220 0.049 Uiso calc R 1 . .
    H H10B -0.0674 0.1487 0.0804 0.049 Uiso calc R 1 . .
    H H10C -0.2079 0.1196 0.1943 0.049 Uiso calc R 1 . .
    Co Co01 0.19236(7) 0.06799(6) 0.54981(6) 0.01780(18) Uani d . 1 . .
    F F1 0.5216(4) 0.1512(3) 0.9985(3) 0.0505(9) Uani d . 1 . .
    F F2 0.6953(4) 0.1786(3) 0.8342(3) 0.0498(9) Uani d . 1 . .
    F F3 0.6031(4) 0.3593(3) 0.9485(3) 0.0465(8) Uani d . 1 . .
    F F4 0.0423(5) 0.5320(4) 0.8555(3) 0.0806(13) Uani d . 1 . .
    F F5 0.0781(4) 0.5585(3) 0.6446(3) 0.0502(9) Uani d . 1 . .
    F F6 -0.1465(4) 0.4379(3) 0.7000(4) 0.0579(10) Uani d . 1 . .
    O O1 0.3727(4) 0.1059(3) 0.7171(3) 0.0241(7) Uani d . 1 . .
    O O2 0.0665(4) 0.2433(3) 0.6216(3) 0.0229(7) Uani d . 1 . .
    O O3 0.3733(4) 0.1857(3) 0.4531(3) 0.0243(7) Uani d . 1 . .
    O O4 0.0264(3) 0.0478(3) 0.3757(3) 0.0198(7) Uani d . 1 . .
    O O5 0.2844(4) -0.1274(3) 0.5039(4) 0.0271(8) Uani d D 1 . .
    H H5A 0.214(5) -0.188(4) 0.462(5) 0.041 Uiso d D 1 . .
    H H5B 0.393(3) -0.143(5) 0.506(5) 0.041 Uiso d D 1 . .
loop_
    _atom_site_aniso_label
    _atom_site_aniso_U_11
    _atom_site_aniso_U_22
    _atom_site_aniso_U_33
    _atom_site_aniso_U_12
    _atom_site_aniso_U_13
    _atom_site_aniso_U_23
    C1 0.033(3) 0.029(3) 0.027(3) 0.003(2) -0.006(2) -0.001(2)
    C2 0.025(2) 0.026(3) 0.021(3) -0.001(2) -0.004(2) 0.004(2)
    C3 0.030(2) 0.019(3) 0.027(3) 0.002(2) -0.004(2) -0.003(2)
    C4 0.028(2) 0.018(2) 0.028(3) 0.005(2) 0.005(2) 0.002(2)
    C5 0.033(3) 0.022(3) 0.040(3) 0.010(2) 0.005(2) -0.006(2)
    C6 0.025(2) 0.033(3) 0.039(3) -0.003(2) 0.001(2) 0.009(2)
    C7 0.021(2) 0.014(2) 0.034(3) 0.0067(18) 0.005(2) 0.002(2)
    C8 0.023(2) 0.024(3) 0.026(3) 0.0076(19) 0.001(2) 0.008(2)
    C9 0.021(2) 0.017(2) 0.026(3) 0.0105(18) -0.0004(19) -0.001(2)
    C10 0.033(3) 0.039(3) 0.027(3) 0.005(2) -0.002(2) 0.007(2)
    Co01 0.0150(3) 0.0169(3) 0.0214(3) 0.0046(2) -0.0020(2) 0.0003(2)
    F1 0.056(2) 0.054(2) 0.0414(19) -0.0057(16) -0.0206(15) 0.0201(17)
    F2 0.0334(16) 0.063(2) 0.050(2) 0.0093(15) -0.0129(15) -0.0097(17)
    F3 0.0498(18) 0.0393(19) 0.0461(19) -0.0049(14) -0.0192(15) -0.0035(15)
    F4 0.133(3) 0.071(3) 0.040(2) 0.070(2) -0.013(2) -0.017(2)
    F5 0.0483(19) 0.0323(18) 0.075(2) 0.0155(14) 0.0118(17) 0.0211(17)
    F6 0.0275(16) 0.0332(19) 0.115(3) 0.0105(13) 0.0148(17) 0.0020(19)
    O1 0.0226(16) 0.0200(18) 0.0289(18) 0.0034(13) -0.0072(14) 0.0019(15)
    O2 0.0187(15) 0.0201(17) 0.0294(18) 0.0041(13) -0.0019(13) -0.0006(15)
    O3 0.0184(16) 0.0259(18) 0.0290(19) 0.0031(13) -0.0012(14) 0.0040(15)
    O4 0.0199(15) 0.0203(17) 0.0194(17) 0.0046(13) -0.0004(13) 0.0016(14)
    O5 0.0153(16) 0.0252(19) 0.039(2) 0.0047(14) -0.0057(15) -0.0057(16)
_geom_special_details
;
All e.s.d.'s (except the e.s.d. in the dihedral angle between two l.s. planes)
are estimated using the full covariance matrix. The cell e.s.d.'s are taken
into account individually in the estimation of e.s.d.'s in distances, angles
and torsion angles; correlations between e.s.d.'s in cell parameters are only
used when they are defined by crystal symmetry. An approximate (isotropic)
treatment of cell e.s.d.'s is used for estimating e.s.d.'s involving l.s.
planes.
;
loop_
    _geom_bond_atom_site_label_1
    _geom_bond_atom_site_label_2
    _geom_bond_site_symmetry_2
    _geom_bond_distance
    _geom_bond_publ_flag
    C1 F1 . 1.324(5) ?
    C1 F2 . 1.325(5) ?
    C1 F3 . 1.352(5) ?
    C1 C2 . 1.521(6) ?
    C2 O1 . 1.252(5) ?
    C2 C3 . 1.402(6) ?
    C3 C4 . 1.388(6) ?
    C3 H3 . 0.9500 ?
    C4 O2 . 1.261(5) ?
    C4 C5 . 1.534(6) ?
    C5 F4 . 1.300(5) ?
    C5 F6 . 1.321(5) ?
    C5 F5 . 1.334(6) ?
    C6 C7 . 1.501(6) ?
    C6 H6A . 0.9800 ?
    C6 H6B . 0.9800 ?
    C6 H6C . 0.9800 ?
    C7 O3 . 1.274(5) ?
    C7 C8 . 1.406(6) ?
    C8 C9 . 1.380(6) ?
    C8 H8 . 0.9500 ?
    C9 O4 . 1.284(5) ?
    C9 C10 . 1.499(6) ?
    C10 H10A . 0.9800 ?
    C10 H10B . 0.9800 ?
    C10 H10C . 0.9800 ?
    Co01 O3 . 2.032(3) ?
    Co01 O4 . 2.045(3) ?
    Co01 O5 . 2.052(3) ?
    Co01 O1 . 2.063(3) ?
    Co01 O2 . 2.064(3) ?
    Co01 O4 2_556 2.122(3) ?
    O4 Co01 2_556 2.122(3) ?
    O5 H5A . 0.83(4) ?
    O5 H5B . 0.84(2) ?
loop_
    _geom_angle_atom_site_label_1
    _geom_angle_atom_site_label_2
    _geom_angle_atom_site_label_3
    _geom_angle_site_symmetry_1
    _geom_angle_site_symmetry_3
    _geom_angle
    _geom_angle_publ_flag
    F1 C1 F2 . . 107.6(4) ?
    F1 C1 F3 . . 106.5(4) ?
    F2 C1 F3 . . 106.4(4) ?
    F1 C1 C2 . . 110.1(4) ?
    F2 C1 C2 . . 112.5(4) ?
    F3 C1 C2 . . 113.3(4) ?
    O1 C2 C3 . . 128.6(4) ?
    O1 C2 C1 . . 113.3(4) ?
    C3 C2 C1 . . 118.1(4) ?
    C4 C3 C2 . . 122.6(4) ?
    C4 C3 H3 . . 118.7 ?
    C2 C3 H3 . . 118.7 ?
    O2 C4 C3 . . 128.8(4) ?
    O2 C4 C5 . . 114.1(4) ?
    C3 C4 C5 . . 117.1(4) ?
    F4 C5 F6 . . 108.5(4) ?
    F4 C5 F5 . . 106.8(4) ?
    F6 C5 F5 . . 105.1(4) ?
    F4 C5 C4 . . 113.9(4) ?
    F6 C5 C4 . . 112.2(4) ?
    F5 C5 C4 . . 109.8(4) ?
    C7 C6 H6A . . 109.5 ?
    C7 C6 H6B . . 109.5 ?
    H6A C6 H6B . . 109.5 ?
    C7 C6 H6C . . 109.5 ?
    H6A C6 H6C . . 109.5 ?
    H6B C6 H6C . . 109.5 ?
    O3 C7 C8 . . 124.3(4) ?
    O3 C7 C6 . . 116.5(4) ?
    C8 C7 C6 . . 119.2(4) ?
    C9 C8 C7 . . 128.0(4) ?
    C9 C8 H8 . . 116.0 ?
    C7 C8 H8 . . 116.0 ?
    O4 C9 C8 . . 125.2(4) ?
    O4 C9 C10 . . 116.0(4) ?
    C8 C9 C10 . . 118.9(4) ?
    C9 C10 H10A . . 109.5 ?
    C9 C10 H10B . . 109.5 ?
    H10A C10 H10B . . 109.5 ?
    C9 C10 H10C . . 109.5 ?
    H10A C10 H10C . . 109.5 ?
    H10B C10 H10C . . 109.5 ?
    O3 Co01 O4 . . 90.52(12) ?
    O3 Co01 O5 . . 99.03(13) ?
    O4 Co01 O5 . . 91.97(12) ?
    O3 Co01 O1 . . 83.91(12) ?
    O4 Co01 O1 . . 174.10(12) ?
    O5 Co01 O1 . . 90.82(12) ?
    O3 Co01 O2 . . 92.44(12) ?
    O4 Co01 O2 . . 89.58(11) ?
    O5 Co01 O2 . . 168.41(12) ?
    O1 Co01 O2 . . 88.73(12) ?
    O3 Co01 O4 . 2_556 170.59(12) ?
    O4 Co01 O4 . 2_556 80.47(12) ?
    O5 Co01 O4 . 2_556 84.06(12) ?
    O1 Co01 O4 . 2_556 105.00(11) ?
    O2 Co01 O4 . 2_556 84.87(11) ?
    C2 O1 Co01 . . 124.6(3) ?
    C4 O2 Co01 . . 124.7(3) ?
    C7 O3 Co01 . . 125.7(3) ?
    C9 O4 Co01 . . 125.1(3) ?
    C9 O4 Co01 . 2_556 134.2(3) ?
    Co01 O4 Co01 . 2_556 99.53(12) ?
    Co01 O5 H5A . . 117(4) ?
    Co01 O5 H5B . . 123(3) ?
    H5A O5 H5B . . 118(5) ?
loop_
    _geom_torsion_atom_site_label_1
    _geom_torsion_atom_site_label_2
    _geom_torsion_atom_site_label_3
    _geom_torsion_atom_site_label_4
    _geom_torsion_site_symmetry_1
    _geom_torsion_site_symmetry_2
    _geom_torsion_site_symmetry_3
    _geom_torsion_site_symmetry_4
    _geom_torsion
    _geom_torsion_publ_flag
    F1 C1 C2 O1 . . . . -77.7(5) ?
    F2 C1 C2 O1 . . . . 42.3(6) ?
    F3 C1 C2 O1 . . . . 163.1(4) ?
    F1 C1 C2 C3 . . . . 101.1(5) ?
    F2 C1 C2 C3 . . . . -138.9(4) ?
    F3 C1 C2 C3 . . . . -18.1(6) ?
    O1 C2 C3 C4 . . . . 0.2(7) ?
    C1 C2 C3 C4 . . . . -178.4(4) ?
    C2 C3 C4 O2 . . . . -2.4(8) ?
    C2 C3 C4 C5 . . . . -179.9(4) ?
    O2 C4 C5 F4 . . . . 154.2(4) ?
    C3 C4 C5 F4 . . . . -27.9(6) ?
    O2 C4 C5 F6 . . . . 30.5(6) ?
    C3 C4 C5 F6 . . . . -151.7(4) ?
    O2 C4 C5 F5 . . . . -86.0(5) ?
    C3 C4 C5 F5 . . . . 91.8(5) ?
    O3 C7 C8 C9 . . . . 4.8(7) ?
    C6 C7 C8 C9 . . . . -175.6(4) ?
    C7 C8 C9 O4 . . . . -0.8(7) ?
    C7 C8 C9 C10 . . . . 179.5(4) ?
    C3 C2 O1 Co01 . . . . 11.1(6) ?
    C1 C2 O1 Co01 . . . . -170.2(3) ?
    O3 Co01 O1 C2 . . . . 78.1(3) ?
    O5 Co01 O1 C2 . . . . 177.1(3) ?
    O2 Co01 O1 C2 . . . . -14.5(3) ?
    O4 Co01 O1 C2 2_556 . . . -98.8(3) ?
    C3 C4 O2 Co01 . . . . -7.2(7) ?
    C5 C4 O2 Co01 . . . . 170.3(3) ?
    O3 Co01 O2 C4 . . . . -71.2(3) ?
    O4 Co01 O2 C4 . . . . -161.7(3) ?
    O5 Co01 O2 C4 . . . . 100.5(7) ?
    O1 Co01 O2 C4 . . . . 12.7(3) ?
    O4 Co01 O2 C4 2_556 . . . 117.8(3) ?
    C8 C7 O3 Co01 . . . . -12.1(6) ?
    C6 C7 O3 Co01 . . . . 168.2(3) ?
    O4 Co01 O3 C7 . . . . 12.0(3) ?
    O5 Co01 O3 C7 . . . . 104.1(3) ?
    O1 Co01 O3 C7 . . . . -166.0(3) ?
    O2 Co01 O3 C7 . . . . -77.6(3) ?
    C8 C9 O4 Co01 . . . . 4.9(6) ?
    C10 C9 O4 Co01 . . . . -175.4(3) ?
    C8 C9 O4 Co01 . . . 2_556 169.5(3) ?
    C10 C9 O4 Co01 . . . 2_556 -10.8(6) ?
    O3 Co01 O4 C9 . . . . -8.5(3) ?
    O5 Co01 O4 C9 . . . . -107.5(3) ?
    O2 Co01 O4 C9 . . . . 84.0(3) ?
    O4 Co01 O4 C9 2_556 . . . 168.8(4) ?
    O3 Co01 O4 Co01 . . . 2_556 -177.30(13) ?
    O5 Co01 O4 Co01 . . . 2_556 83.64(13) ?
    O2 Co01 O4 Co01 . . . 2_556 -84.87(12) ?
    O4 Co01 O4 Co01 2_556 . . 2_556 0.0 ?
loop_
    _geom_hbond_atom_site_label_D
    _geom_hbond_atom_site_label_H
    _geom_hbond_atom_site_label_A
    _geom_hbond_site_symmetry_A
    _geom_hbond_distance_DH
    _geom_hbond_distance_HA
    _geom_hbond_distance_DA
    _geom_hbond_angle_DHA
    O5 H5A O2 2_556 0.83(4) 2.25(3) 2.973(4) 147(5)
    O5 H5B O3 2_656 0.84(2) 1.87(2) 2.703(4) 169(5)
data_global
_journal_date_recd_electronic     2009-10-15
_journal_date_accepted     2009-10-25
_journal_name_full     'Acta Crystallographica, Section E'
_journal_year     2009
_journal_volume     65
_journal_issue     11
_journal_page_first     m1476
_journal_page_last     m1476
_journal_paper_category     QM
_journal_coeditor_code     LX2118
_publ_contact_author_name     'Brian D. Leskiw'
_publ_contact_author_address
;
Youngstown State University,
Department of Chemistry,
1 University Plaza,
Youngstown, OH 44555, USA
;
_publ_contact_author_email     'bdleskiw@ysu.edu'
_publ_contact_author_fax     ?
_publ_contact_author_phone     ?
_publ_section_title
;\
Bis[\m-pentane-2,4-dionato(1-)]bis{aqua[1,1,1,5,5,5-hexafluoropentane-2,4-\
dionato(1-)]cobalt(II)}
;
loop_
    _publ_author_name
    _publ_author_footnote
    _publ_author_address
    'Hunter, Gerald O.' .
;
Youngstown State University, Department of Chemistry, 1 University Plaza,
Youngstown, OH 44555, USA
;
    'Zeller, Matthias' .
;
Youngstown State University, Department of Chemistry, 1 University Plaza,
Youngstown, OH 44555, USA
;
    'Leskiw, Brian D.' .
;
Youngstown State University, Department of Chemistry, 1 University Plaza,
Youngstown, OH 44555, USA
;
