# Supplementary material for: Bis[μ-pentane-2,4-dionato(1−)]bis­{aqua­[1,1,1,5,5,5-hexa­fluoro­pentane-2,4-dionato(1−)]cobalt(II)}
Source: Acta Crystallogr Sect E Struct Rep Online. 2009 Oct 31;65(Pt 11):m1476. doi: 10.1107/S1600536809044389 (PMC2971008; doi:10.1107/S1600536809044389)
Supplement: Supplementary file 2 [file e-65-m1476-Isup2.hkl]

# 
# h,k,l, Fc-squared, Fo-squared, sigma(Fo-squared) and status flag 
# 
data_I
_shelx_title ' 09mz031_0m in P-1' 
_shelx_refln_list_code          4 
_shelx_F_calc_maximum      136.89 
_exptl_crystal_F_000       382.00 
_reflns_d_resolution_high  0.7501 
 
loop_ 
 _symmetry_equiv_pos_as_xyz 
 'x, y, z' 
 '-x, -y, -z' 
 
_cell_length_a     7.5634 
_cell_length_b     9.5413 
_cell_length_c     9.7160 
_cell_angle_alpha  94.865 
_cell_angle_beta   92.792 
_cell_angle_gamma  93.622 
 
_shelx_F_squared_multiplier     1.000 
 
loop_ 
 _refln_index_h 
 _refln_index_k 
 _refln_index_l 
 _refln_F_squared_calc 
 _refln_F_squared_meas 
 _refln_F_squared_sigma 
 _refln_observed_status 
   1   0   0      817.58      792.24     13.36 o 
   2   0   0      161.78      190.86     13.01 o 
   3   0   0        9.30       -1.64      9.28 o 
   4   0   0       94.53      105.08     17.78 o 
   5   0   0      449.41      447.32     24.00 o 
   6   0   0      238.64      243.99     23.66 o 
   7   0   0      230.73      267.49     31.80 o 
   8   0   0      214.23      266.50     50.15 o 
   9   0   0      150.05      164.31     57.36 o 
  10   0   0      125.59      111.88     58.69 o 
 -10   1   0       30.68       70.47     54.52 o 
  -9   1   0       10.14       29.25     49.39 o 
  -8   1   0      417.62      385.98     54.90 o 
  -7   1   0       96.54       94.76     20.21 o 
  -6   1   0     2232.11     2412.70     50.27 o 
  -5   1   0      266.58      302.98     25.74 o 
  -4   1   0       24.89       21.04     10.87 o 
  -3   1   0       52.69       43.02     10.79 o 
  -2   1   0      953.10      980.11     21.71 o 
  -1   1   0      405.90      605.00     33.43 o 
   0   1   0     2328.12     2483.06     31.71 o 
   1   1   0     2252.09     2200.54     28.44 o 
   2   1   0     3519.37     3440.25     89.09 o 
   3   1   0      303.03      305.61     16.80 o 
   4   1   0      392.99      400.35     22.00 o 
   5   1   0     1488.93     1518.73     36.95 o 
   6   1   0      353.89      355.31     25.31 o 
   7   1   0      419.59      516.34     39.06 o 
   8   1   0      147.35      174.37     47.49 o 
   9   1   0        6.44       22.03     48.44 o 
 -10   2   0        1.32        7.41     53.76 o 
  -9   2   0       34.68       61.92     53.38 o 
  -8   2   0       68.68      110.74     42.55 o 
  -7   2   0       50.31       34.50     23.26 o 
  -6   2   0     3771.92     3989.89    128.69 o 
  -5   2   0       21.60       22.10     12.01 o 
  -4   2   0      417.49      415.09     20.72 o 
  -3   2   0       85.21      113.24     18.44 o 
  -2   2   0      898.84      804.74     27.90 o 
  -1   2   0    14985.01    14998.56     67.97 o 
   0   2   0       34.02       52.97      8.52 o 
   1   2   0     2336.93     2131.50     26.82 o 
   2   2   0      267.58      279.80     13.55 o 
   3   2   0     2202.51     2103.82     42.34 o 
   4   2   0     1726.77     1790.88     36.58 o 
   5   2   0     1367.01     1403.08     36.16 o 
   6   2   0     1173.62     1274.98     46.27 o 
   7   2   0       52.11       71.13     25.55 o 
   8   2   0       40.83       43.40     27.53 o 
   9   2   0       54.86       79.97     48.25 o 
  -9   3   0       23.56        3.80     45.78 o 
  -8   3   0        1.03        5.76     26.17 o 
  -7   3   0      643.23      701.91     47.94 o 
  -6   3   0      576.80      652.72     30.50 o 
  -5   3   0       90.12       89.07     16.48 o 
  -4   3   0     1538.43     1531.98     35.01 o 
  -3   3   0     3728.38     3810.74     47.31 o 
  -2   3   0      115.64      128.49     13.22 o 
  -1   3   0        3.41       23.12     10.46 o 
   0   3   0     2304.78     2147.94     29.50 o 
   1   3   0        6.05        7.72      8.98 o 
   2   3   0      113.77      124.90     12.83 o 
   3   3   0       80.13       58.55     16.42 o 
   4   3   0     1249.44     1253.97     40.09 o 
   5   3   0       94.63      100.99     15.30 o 
   6   3   0      339.97      319.93     33.73 o 
   7   3   0      354.96      325.85     37.16 o 
   8   3   0        0.16      -25.32     25.32 o 
   9   3   0       69.30       25.83     46.35 o 
  -9   4   0       15.46        7.22     46.92 o 
  -8   4   0        2.91      -18.31     31.16 o 
  -7   4   0      485.27      542.51     45.22 o 
  -6   4   0        7.63        0.51     20.83 o 
  -5   4   0       91.68       80.15     18.27 o 
  -4   4   0      174.49      204.29     19.15 o 
  -3   4   0       11.50        3.38     10.55 o 
  -2   4   0     4545.52     4593.01     50.47 o 
  -1   4   0     8252.81     8362.81     64.18 o 
   0   4   0      639.53      639.04     20.90 o 
   1   4   0      536.92      510.50     20.62 o 
   2   4   0      992.78      997.77     26.31 o 
   3   4   0      352.01      348.20     16.94 o 
   4   4   0      261.73      256.49     32.27 o 
   5   4   0       22.49       13.53     26.12 o 
   6   4   0        7.58       17.71     23.56 o 
   7   4   0      508.48      509.15     66.20 o 
   8   4   0       13.65      -14.88     26.65 o 
   9   4   0      166.54      249.02     56.80 o 
  -9   5   0      107.91      162.88    118.43 o 
  -8   5   0       27.14       65.22     34.80 o 
  -7   5   0      474.72      484.97     46.98 o 
  -6   5   0      411.44      372.41     57.93 o 
  -5   5   0       35.05       53.72     15.94 o 
  -4   5   0      767.17      782.56     30.09 o 
  -3   5   0      156.75      164.21     17.65 o 
  -2   5   0        9.31       -9.18      9.18 o 
  -1   5   0       46.43       76.33     14.14 o 
   0   5   0      170.72      219.60     29.57 o 
   1   5   0     2693.40     2584.36     41.71 o 
   2   5   0      164.69      162.90     16.64 o 
   3   5   0      439.46      412.84     31.68 o 
   4   5   0       25.41       29.30     25.36 o 
   5   5   0       51.38       81.20     25.79 o 
   6   5   0      611.23      643.77     41.94 o 
   7   5   0      126.27       86.57     32.05 o 
   8   5   0       18.37       19.94     32.22 o 
  -9   6   0       53.84       29.97     38.14 o 
  -8   6   0      237.28      167.15     44.92 o 
  -7   6   0      592.08      557.07    119.19 o 
  -6   6   0       30.92       58.14     28.33 o 
  -5   6   0      483.69      455.95     37.23 o 
  -4   6   0        6.40       10.33     14.07 o 
  -3   6   0      335.41      306.82     22.75 o 
  -2   6   0     1550.33     1622.90     63.21 o 
  -1   6   0       14.56       23.94     11.02 o 
   0   6   0      634.52      649.03     43.89 o 
   1   6   0     3508.60     3521.89     52.03 o 
   2   6   0      125.26      124.30     16.73 o 
   3   6   0      405.79      352.87     35.56 o 
   4   6   0      258.25      285.14     30.35 o 
   5   6   0      235.35      223.14     42.93 o 
   6   6   0       76.50       70.66     30.62 o 
   7   6   0       20.17       10.33     31.42 o 
   8   6   0      197.54      252.87     98.87 o 
  -8   7   0      245.21      242.00     90.80 o 
  -7   7   0      144.40      133.37     34.40 o 
  -6   7   0      226.29      211.07     36.60 o 
  -5   7   0     1020.54     1126.67     41.08 o 
  -4   7   0      198.37      204.99     23.35 o 
  -3   7   0        9.70       14.11     14.12 o 
  -2   7   0      263.22      255.99     21.59 o 
  -1   7   0        0.20      -10.69     10.69 o 
   0   7   0     1279.10     1250.95     34.95 o 
   1   7   0        5.71      -10.09     13.36 o 
   2   7   0      133.15      143.79     19.66 o 
   3   7   0      433.76      396.31     45.29 o 
   4   7   0      112.69      139.83     27.46 o 
   5   7   0      696.68      723.73     43.89 o 
   6   7   0       15.95       56.46     32.02 o 
   7   7   0       71.36       42.25     52.81 o 
   8   7   0       26.64       34.03     37.19 o 
  -8   8   0       82.17       92.70     90.80 o 
  -7   8   0        0.20      -85.67     85.67 o 
  -6   8   0      319.46      123.85     98.01 o 
  -5   8   0      143.66       61.54     77.50 o 
  -4   8   0       43.71       41.40     39.41 o 
  -3   8   0      939.42      998.05     61.12 o 
  -2   8   0      425.58      481.31     53.72 o 
  -1   8   0     1112.60     1135.03     64.87 o 
   0   8   0      639.73      640.92     29.10 o 
   1   8   0        2.55        3.22     15.34 o 
   2   8   0      302.22      313.78     26.42 o 
   3   8   0      309.95      286.37     32.65 o 
   4   8   0        9.93       46.11     25.13 o 
   5   8   0      310.88      268.09     37.09 o 
   6   8   0       48.64       38.49     32.42 o 
   7   8   0       43.65       71.23     54.71 o 
  -7   9   0        0.58      -90.04     90.04 o 
  -6   9   0      395.73      239.34    118.15 o 
  -5   9   0      181.62      117.20    106.18 o 
  -4   9   0       81.89       59.18     72.47 o 
  -3   9   0      401.89      321.23     52.07 o 
  -2   9   0      181.33      188.18     46.75 o 
  -1   9   0      275.99      294.61     50.27 o 
   0   9   0       76.42       77.79     38.97 o 
   1   9   0      124.59      114.06     38.48 o 
   2   9   0       45.08       83.01     48.44 o 
   3   9   0        5.24       20.51     45.40 o 
   4   9   0      598.24      667.67     92.32 o 
   5   9   0      271.24      303.73     84.72 o 
   6   9   0        0.84       28.87     65.72 o 
  -6  10   0      120.53      -92.13     98.20 o 
  -5  10   0       11.34      -90.80    132.96 o 
  -4  10   0      213.24      269.54    142.08 o 
  -3  10   0      262.24      218.75     47.69 o 
  -2  10   0      198.42      148.48     48.85 o 
  -1  10   0      364.01      409.35     62.10 o 
   0  10   0      326.46      422.22     59.74 o 
   1  10   0        9.03        9.89     35.59 o 
   2  10   0       57.88       85.10     62.68 o 
   3  10   0        6.81       -3.99     56.80 o 
   4  10   0      337.80      359.39     90.61 o 
   5  10   0        1.42       36.28     67.81 o 
  -5  11   0       10.15       63.63    148.16 o 
  -4  11   0       21.11      -10.83    149.11 o 
  -3  11   0      108.31      120.20     47.84 o 
  -2  11   0       63.70       31.39     41.63 o 
  -1  11   0      131.10       63.07     47.91 o 
   0  11   0        1.08      -11.68     43.35 o 
   1  11   0      145.94      141.32     70.47 o 
   2  11   0       72.75      104.66     71.04 o 
   3  11   0       96.12      131.26     69.14 o 
   4  11   0      127.49      122.52     63.25 o 
  -3  12   0       16.77      249.40    163.74 o 
  -2  12   0      338.53      426.86    208.09 o 
  -1  12   0      166.73      359.95    116.15 o 
   0  12   0       13.17       74.40    116.91 o 
   1  12   0      111.91      145.50     68.38 o 
   2  12   0       25.28      108.84     62.30 o 
  -2 -12   1      146.73      141.32     63.82 o 
  -1 -12   1       98.09       51.48     60.02 o 
   0 -12   1        2.89       -3.61     52.81 o 
   1 -12   1      294.03      345.52     61.24 o 
   2 -12   1      485.59      871.68    168.11 o 
   3 -12   1       11.00      255.67    164.31 o 
  -4 -11   1       79.57       57.74     63.63 o 
  -3 -11   1        2.29        2.28     55.47 o 
  -2 -11   1      224.71      258.52     75.79 o 
  -1 -11   1        0.87      -52.05     52.05 o 
   0 -11   1       84.31      119.75     45.50 o 
   1 -11   1      649.95      623.66     62.57 o 
   2 -11   1        1.49      -35.80     35.80 o 
   3 -11   1       61.08       97.82    150.06 o 
   4 -11   1       28.62        0.95    157.09 o 
   5 -11   1        2.29     -143.60    143.60 o 
  -5 -10   1      131.36      151.77     77.50 o 
  -4 -10   1      250.16      275.05     79.21 o 
  -3 -10   1        0.10      -20.32     52.81 o 
  -2 -10   1        3.26      -46.92     46.92 o 
  -1 -10   1        0.61        4.94     47.68 o 
   0 -10   1      117.21      149.00     50.53 o 
   1 -10   1     1049.25     1088.41     71.38 o 
   2 -10   1       49.83        5.82     53.38 o 
   3 -10   1       88.86       58.11     43.97 o 
   4 -10   1       16.89     -117.58    117.58 o 
   5 -10   1        7.13     -133.53    133.53 o 
   6 -10   1      188.46       88.71    122.71 o 
  -6  -9   1       21.77        1.83     38.96 o 
  -5  -9   1      337.05      336.72     42.15 o 
  -4  -9   1        0.39       -7.00     28.78 o 
  -3  -9   1       24.80       27.02     23.35 o 
  -2  -9   1      159.32      147.31     26.69 o 
  -1  -9   1      158.25      130.71     23.09 o 
   0  -9   1      175.91      200.27     25.18 o 
   1  -9   1      213.79      267.01     47.32 o 
   2  -9   1      173.24      190.20     46.01 o 
   3  -9   1      268.43      361.63     49.28 o 
   4  -9   1       15.08      -93.27     93.27 o 
   5  -9   1      212.23      276.57    131.45 o 
   6  -9   1      200.31      -24.88    107.89 o 
   7  -9   1       89.37      100.29    101.05 o 
  -7  -8   1        1.56      -12.87     41.03 o 
  -6  -8   1       15.18       30.37     33.58 o 
  -5  -8   1      818.95      851.61     49.15 o 
  -4  -8   1       10.58       -9.23     23.74 o 
  -3  -8   1      242.86      299.49     34.79 o 
  -2  -8   1       34.28       29.48     16.36 o 
  -1  -8   1        1.18       -2.00     20.75 o 
   0  -8   1     1141.83     1091.59     38.75 o 
   1  -8   1      115.87      127.72     20.17 o 
   2  -8   1       66.73       70.67     20.50 o 
   3  -8   1      203.17      219.18     27.75 o 
   4  -8   1      110.39      101.33     54.23 o 
   5  -8   1      709.13      681.12     92.32 o 
   6  -8   1      109.42      -34.19     87.00 o 
   7  -8   1       15.02      -91.56     91.56 o 
   8  -8   1        7.97       77.88     90.23 o 
  -8  -7   1        2.67       43.45     50.72 o 
  -7  -7   1      215.86      237.37     62.87 o 
  -6  -7   1      171.57      177.21     37.65 o 
  -5  -7   1      164.64      168.56     36.76 o 
  -4  -7   1        3.43        7.31     21.92 o 
  -3  -7   1      744.75      700.36     37.94 o 
  -2  -7   1        7.74       -6.19     12.84 o 
  -1  -7   1      338.66      347.43     31.39 o 
   0  -7   1      309.33      345.22     58.41 o 
   1  -7   1      110.43       96.95     17.44 o 
   2  -7   1       50.94       36.53     16.52 o 
   3  -7   1      157.25      204.48     23.15 o 
   4  -7   1      205.93      261.03     25.18 o 
   5  -7   1     1175.05     1129.90     57.76 o 
   6  -7   1       64.55       69.67     33.12 o 
   7  -7   1      587.25      643.42     55.09 o 
   8  -7   1      343.04      332.39     49.75 o 
  -8  -6   1       65.96      111.99     94.03 o 
  -7  -6   1        0.24       23.03     30.92 o 
  -6  -6   1      960.13      933.49     50.33 o 
  -5  -6   1      217.03      227.42     33.54 o 
  -4  -6   1        6.65       15.83     20.99 o 
  -3  -6   1      132.52      137.34     23.64 o 
  -2  -6   1      112.05      166.31     27.42 o 
  -1  -6   1     2136.86     2054.21     42.04 o 
   0  -6   1     1325.44     1272.09     34.11 o 
   1  -6   1      928.35      872.79     30.42 o 
   2  -6   1      210.00      254.01     21.58 o 
   3  -6   1      295.80      322.50     24.42 o 
   4  -6   1      250.73      276.80     28.53 o 
   5  -6   1      324.99      401.90     46.63 o 
   6  -6   1       10.52      -11.02     26.12 o 
   7  -6   1      190.35      172.65     41.68 o 
   8  -6   1        7.68       -4.78     31.99 o 
   9  -6   1      214.23      259.40    105.61 o 
  -9  -5   1       58.67       46.26     68.57 o 
  -8  -5   1       49.55       51.38     33.93 o 
  -7  -5   1      390.04      270.64     39.84 o 
  -6  -5   1      203.09      177.04     31.23 o 
  -5  -5   1       24.63       17.23     23.16 o 
  -4  -5   1      102.97       86.43     23.54 o 
  -3  -5   1      181.39      192.68     46.32 o 
  -2  -5   1       11.95       16.65     10.55 o 
  -1  -5   1     2429.08     2470.45     42.00 o 
   0  -5   1      339.62      373.82     29.33 o 
   1  -5   1     3005.52     3018.60     61.99 o 
   2  -5   1     1913.64     2032.36     40.01 o 
   3  -5   1      949.01      951.36     30.37 o 
   4  -5   1      428.09      405.02     31.28 o 
   5  -5   1       13.46       24.10     20.97 o 
   6  -5   1      257.97      289.79     37.86 o 
   7  -5   1      284.77      317.49     57.74 o 
   8  -5   1       19.74       23.87     34.79 o 
   9  -5   1      231.63      184.01     87.76 o 
  -9  -4   1      114.90       82.08     33.91 o 
  -8  -4   1        1.10        4.28     30.29 o 
  -7  -4   1      517.60      455.48     69.90 o 
  -6  -4   1      303.84      341.14     35.98 o 
  -5  -4   1      439.38      432.35     35.91 o 
  -4  -4   1      431.45      383.64     34.67 o 
  -3  -4   1      135.67      160.24     30.30 o 
  -2  -4   1     1051.79     1050.32     30.38 o 
  -1  -4   1     1731.37     1657.02     32.12 o 
   0  -4   1      165.03      194.79     15.80 o 
   1  -4   1     1917.97     1973.63     41.56 o 
   2  -4   1     1281.02     1221.03     29.70 o 
   3  -4   1      800.69      825.84     37.07 o 
   4  -4   1     2496.09     2581.19     93.17 o 
   5  -4   1      145.41      162.67     46.25 o 
   6  -4   1      104.04      110.05     26.93 o 
   7  -4   1       40.48       43.91     26.51 o 
   8  -4   1      102.23       55.09     34.50 o 
   9  -4   1      127.03      175.72     95.16 o 
  -9  -3   1      114.63      101.95     34.72 o 
  -8  -3   1        1.61        8.45     28.59 o 
  -7  -3   1      157.22      187.27     40.27 o 
  -6  -3   1        5.37        2.99     20.85 o 
  -5  -3   1      193.47      217.84     27.06 o 
  -4  -3   1     1634.77     1640.73     45.73 o 
  -3  -3   1     1908.21     1924.79     44.40 o 
  -2  -3   1     1808.16     1772.30     38.47 o 
  -1  -3   1       67.21       62.83     11.15 o 
   0  -3   1       13.29       31.70     10.85 o 
   1  -3   1      202.24      250.15     16.11 o 
   2  -3   1       83.93       95.52     11.90 o 
   3  -3   1     1097.65     1125.35     39.34 o 
   4  -3   1      650.46      713.95     38.09 o 
   5  -3   1      606.69      611.07     52.90 o 
   6  -3   1     4275.14     4733.74    168.11 o 
   7  -3   1       66.15       24.69     26.17 o 
   8  -3   1       62.06       57.25     31.92 o 
   9  -3   1        2.04      -45.02     45.02 o 
  -9  -2   1        2.38        0.00     52.43 o 
  -8  -2   1      206.23      243.25     37.61 o 
  -7  -2   1      274.77      255.86     32.58 o 
  -6  -2   1        4.64       15.22     20.62 o 
  -5  -2   1      558.08      559.59     31.72 o 
  -4  -2   1      941.42      926.18     34.03 o 
  -3  -2   1     1181.55     1274.68     34.64 o 
  -2  -2   1     2492.90     2293.57     40.07 o 
  -1  -2   1     2691.89     2609.99     29.54 o 
   0  -2   1      965.10      938.57     21.04 o 
   1  -2   1      651.81      699.11     25.70 o 
   2  -2   1      359.28      357.72     23.12 o 
   3  -2   1      617.46      559.06     30.22 o 
   4  -2   1       24.68       24.02     16.37 o 
   5  -2   1      168.20      218.68     27.34 o 
   6  -2   1      507.93      535.11     39.26 o 
   7  -2   1        0.79       -5.28     25.83 o 
   8  -2   1      222.90      228.23     37.37 o 
   9  -2   1        9.46      -10.26     49.58 o 
  -9  -1   1       56.31       60.21     55.09 o 
  -8  -1   1      127.38      118.08     32.58 o 
  -7  -1   1       87.11       61.75     24.45 o 
  -6  -1   1       54.19       36.09     18.42 o 
  -5  -1   1      317.33      355.67     22.00 o 
  -4  -1   1      684.57      682.72     24.79 o 
  -3  -1   1      766.08      772.22     27.27 o 
  -2  -1   1     2536.31     2530.87     43.40 o 
  -1  -1   1      799.08      664.01     19.40 o 
   0  -1   1     6916.67     7321.84    116.24 o 
   1  -1   1     1207.68     1322.11     26.95 o 
   2  -1   1     3054.48     2970.79     46.19 o 
   3  -1   1     1980.93     2033.33     45.53 o 
   4  -1   1      252.88      290.11     20.38 o 
   5  -1   1     3455.51     3338.38     69.09 o 
   6  -1   1      536.62      602.60     28.50 o 
   7  -1   1      263.91      274.57     33.94 o 
   8  -1   1      235.85      310.57     54.33 o 
   9  -1   1       56.65       46.35     53.76 o 
  10  -1   1      171.16      136.00     57.74 o 
 -10   0   1        4.65      -41.03     50.15 o 
  -9   0   1      175.67      166.78     56.42 o 
  -8   0   1      226.74      301.71     40.46 o 
  -7   0   1      656.84      751.37     42.07 o 
  -6   0   1      635.70      701.53     30.47 o 
  -5   0   1     1015.56     1051.99     31.89 o 
  -4   0   1       46.14       52.41     12.69 o 
  -3   0   1       38.54       78.25     12.01 o 
  -2   0   1      452.57      452.87     17.70 o 
  -1   0   1     4776.40     4236.23     81.54 o 
   0   0   1     3626.25     3574.93     65.21 o 
   1   0   1     1684.52     1464.89     30.96 o 
   2   0   1     5113.37     4960.43     73.80 o 
   3   0   1      996.87      974.20     24.55 o 
   4   0   1      108.90      125.27     15.03 o 
   5   0   1      510.06      532.96     25.65 o 
   6   0   1       12.03        0.98     13.50 o 
   7   0   1       24.28       44.11     21.45 o 
   8   0   1      135.27      147.02     45.40 o 
   9   0   1        0.12      -45.21     45.21 o 
 -10   1   1        0.15      -23.74     53.38 o 
  -9   1   1       48.40       29.25     48.44 o 
  -8   1   1      523.73      591.12     58.12 o 
  -7   1   1      140.13      159.82     23.22 o 
  -6   1   1      846.30      893.69     34.95 o 
  -5   1   1      231.19      271.26     20.92 o 
  -4   1   1     1008.38      930.48     28.34 o 
  -3   1   1      195.01      247.00     16.77 o 
  -2   1   1     1169.52     1148.04     23.48 o 
  -1   1   1     5412.01     5246.68     46.98 o 
   0   1   1      965.22     1002.46     24.77 o 
   1   1   1      470.20      463.16     14.83 o 
   2   1   1       10.20       26.33      9.94 o 
   3   1   1      837.15      876.00     25.06 o 
   4   1   1     3979.65     4124.72     53.04 o 
   5   1   1     3485.15     3468.01     54.21 o 
   6   1   1        1.56      -13.10     13.10 o 
   7   1   1      397.61      436.25     35.32 o 
   8   1   1        0.55      -33.43     33.43 o 
   9   1   1       20.45       60.97     49.39 o 
 -10   2   1        6.11       41.60     56.23 o 
  -9   2   1      134.88       93.46     52.24 o 
  -8   2   1      605.06      657.61     60.97 o 
  -7   2   1     1193.19     1286.88     45.62 o 
  -6   2   1     1124.64     1184.84     38.71 o 
  -5   2   1      120.75      112.89     16.70 o 
  -4   2   1      140.34      182.70     18.21 o 
  -3   2   1     1187.87     1169.56     27.49 o 
  -2   2   1       66.66       67.52     10.95 o 
  -1   2   1     9438.35     9811.54     84.97 o 
   0   2   1     1541.14     1531.21     53.28 o 
   1   2   1      302.65      287.94     19.42 o 
   2   2   1     1299.03     1231.76     24.40 o 
   3   2   1      548.55      554.01     21.26 o 
   4   2   1      855.03      822.26     28.23 o 
   5   2   1      387.14      355.33     35.88 o 
   6   2   1      181.94      180.62     21.32 o 
   7   2   1      192.29      199.81     31.18 o 
   8   2   1       60.38       47.30     41.03 o 
   9   2   1      133.96      143.22     53.19 o 
  -9   3   1      167.56      102.76     52.24 o 
  -8   3   1      115.53      176.65     46.73 o 
  -7   3   1      205.34      255.24     27.16 o 
  -6   3   1       31.22       28.66     16.31 o 
  -5   3   1     1281.83     1287.47     36.26 o 
  -4   3   1      104.04      124.00     15.90 o 
  -3   3   1     1630.31     1652.03     40.34 o 
  -2   3   1     7391.73     7761.09     58.03 o 
  -1   3   1     6598.27     7052.80     84.43 o 
   0   3   1       83.67       71.52     18.74 o 
   1   3   1      223.55      215.48     16.55 o 
   2   3   1      567.48      546.94     20.74 o 
   3   3   1      550.93      526.99     23.12 o 
   4   3   1     4382.58     4154.31     55.93 o 
   5   3   1       10.14       12.77     13.70 o 
   6   3   1      294.71      290.73     47.87 o 
   7   3   1      278.69      308.20     75.22 o 
   8   3   1       33.33      -17.29     40.84 o 
   9   3   1      235.07      286.06     56.61 o 
  -9   4   1      156.89      205.15     53.57 o 
  -8   4   1       94.82       74.96     31.67 o 
  -7   4   1      544.29      666.03     48.07 o 
  -6   4   1      581.21      602.79     42.04 o 
  -5   4   1        2.54        1.11     14.86 o 
  -4   4   1      432.23      448.59     23.37 o 
  -3   4   1      161.37      194.42     17.43 o 
  -2   4   1     7175.56     7676.89     61.84 o 
  -1   4   1      211.01      298.36     30.10 o 
   0   4   1        1.14      -16.14     16.71 o 
   1   4   1      771.94      652.96     21.09 o 
   2   4   1      123.47       91.62     18.07 o 
   3   4   1      149.18      170.18     14.57 o 
   4   4   1      345.68      360.43     20.25 o 
   5   4   1      277.09      310.94     33.72 o 
   6   4   1      409.64      458.72     40.37 o 
   7   4   1      103.26       66.37     30.15 o 
   8   4   1        8.88       -9.14     28.91 o 
   9   4   1      150.90      148.16     49.77 o 
  -9   5   1       15.56      -17.10     44.26 o 
  -8   5   1      227.57      177.94     38.49 o 
  -7   5   1      251.62      187.66     36.65 o 
  -6   5   1       11.88      -17.68     17.68 o 
  -5   5   1       45.01       38.15     15.98 o 
  -4   5   1      169.25      194.39     20.15 o 
  -3   5   1      435.93      443.46     22.53 o 
  -2   5   1     2051.86     2083.23     36.26 o 
  -1   5   1        2.17        9.47     19.64 o 
   0   5   1      313.39      332.31     34.64 o 
   1   5   1       75.24       84.20     13.03 o 
   2   5   1      129.32      156.42     16.28 o 
   3   5   1     2309.39     2239.09     43.26 o 
   4   5   1       34.10       19.52     19.46 o 
   5   5   1      667.54      704.85     39.43 o 
   6   5   1      332.39      369.98     38.35 o 
   7   5   1       56.88       41.44     29.29 o 
   8   5   1      106.85      121.48     42.17 o 
  -9   6   1       60.38      350.46     99.53 o 
  -8   6   1      949.39     1040.98     60.54 o 
  -7   6   1      405.98      379.94     44.28 o 
  -6   6   1        1.51      -10.65     16.64 o 
  -5   6   1      171.92      230.79     36.58 o 
  -4   6   1      153.22      168.67     20.10 o 
  -3   6   1      103.92      121.08     16.35 o 
  -2   6   1      184.72      207.71     17.84 o 
  -1   6   1       31.37       22.03     24.64 o 
   0   6   1     1815.68     1789.09     33.91 o 
   1   6   1     1125.99     1136.38     30.58 o 
   2   6   1       40.47       31.14     19.43 o 
   3   6   1      429.14      428.49     24.95 o 
   4   6   1        1.18       -4.42     20.69 o 
   5   6   1       48.24       40.02     23.60 o 
   6   6   1        1.99       11.07     26.32 o 
   7   6   1       10.30        5.52     28.50 o 
   8   6   1       99.91       46.29     33.97 o 
  -8   7   1      136.22      226.04     88.33 o 
  -7   7   1       75.27       88.90     81.30 o 
  -6   7   1      303.89      459.68    107.70 o 
  -5   7   1       42.10       17.43     44.35 o 
  -4   7   1        4.64      -23.89     25.39 o 
  -3   7   1      476.86      524.03     47.40 o 
  -2   7   1      128.84      160.03     45.11 o 
  -1   7   1      219.69      236.45     39.50 o 
   0   7   1      328.47      389.38     44.38 o 
   1   7   1      104.72      114.85     16.55 o 
   2   7   1     1119.90     1107.75     35.31 o 
   3   7   1      570.76      547.84     50.81 o 
   4   7   1       94.54      109.31     26.00 o 
   5   7   1      124.05      153.76     31.20 o 
   6   7   1      224.39      273.80     38.83 o 
   7   7   1        7.17       76.80     35.71 o 
  -8   8   1      297.19      594.54    114.92 o 
  -7   8   1       82.32       54.52     87.38 o 
  -6   8   1      288.04      262.89    111.31 o 
  -5   8   1      405.12      299.85     79.78 o 
  -4   8   1       26.09       21.33     62.11 o 
  -3   8   1      453.14      523.76    121.38 o 
  -2   8   1        0.20      -23.50     30.10 o 
  -1   8   1      390.44      417.03     52.44 o 
   0   8   1      251.01      312.17     46.73 o 
   1   8   1       13.74       -9.53     26.65 o 
   2   8   1      141.71      164.69     37.37 o 
   3   8   1      492.96      582.20     78.45 o 
   4   8   1       69.51       68.19     49.39 o 
   5   8   1      174.89      170.26     32.16 o 
   6   8   1       23.79       13.77     73.80 o 
   7   8   1      163.53      107.13     73.13 o 
  -7   9   1       50.76      -83.96     89.28 o 
  -5   9   1       66.69      -89.09     89.09 o 
  -4   9   1      418.51      409.08     56.32 o 
  -3   9   1      829.84      918.53     67.28 o 
  -2   9   1       45.76       10.20     36.84 o 
  -1   9   1      286.17      333.35     54.36 o 
   0   9   1       60.03       13.08     37.96 o 
   1   9   1        3.30       38.97     32.72 o 
   2   9   1      199.78      139.30     36.26 o 
   3   9   1       61.29       58.12     56.42 o 
   4   9   1      259.45      209.32     69.33 o 
   5   9   1      283.61      342.86     87.00 o 
   6   9   1       25.10        9.31     71.23 o 
  -6  10   1      113.27      -98.58     98.58 o 
  -4  10   1      142.99      109.92     42.04 o 
  -3  10   1      199.48      182.57     81.01 o 
  -2  10   1      212.50      132.19     49.65 o 
  -1  10   1      789.63      721.14     66.86 o 
   0  10   1       61.32       20.81     41.91 o 
   1  10   1      155.30      215.90     47.55 o 
   2  10   1      249.46      252.44     72.56 o 
   3  10   1       36.96       29.82     63.63 o 
   4  10   1       25.94      -23.55     68.95 o 
   5  10   1        1.76        0.95     68.76 o 
  -5  11   1       79.16       53.38    143.22 o 
  -4  11   1      208.60      203.25    155.00 o 
  -3  11   1        1.56       28.72    121.57 o 
  -2  11   1      144.42      125.94     49.84 o 
  -1  11   1       98.67      155.42    117.86 o 
   0  11   1       22.93       15.95     51.86 o 
   1  11   1      362.36      391.98     57.09 o 
   2  11   1        2.27       12.92     64.96 o 
   3  11   1      237.73      181.78     74.08 o 
   4  11   1      119.09      161.84     82.25 o 
  -3  12   1       44.42      344.19    165.26 o 
  -2  12   1       19.52      167.26    231.93 o 
  -1  12   1        0.53       54.68    191.56 o 
   0  12   1       63.56      730.74    104.28 o 
   1  12   1       63.62      106.18     66.10 o 
   2  12   1        9.84       85.48     62.87 o 
  -2 -12   2      185.66      210.84     69.33 o 
  -1 -12   2       59.59      152.53     62.87 o 
   0 -12   2        8.78      -33.05     47.68 o 
   1 -12   2      105.94      189.79    120.62 o 
   2 -12   2       51.19       35.52    135.62 o 
   3 -12   2       29.84      154.81    160.70 o 
  -4 -11   2       68.68       98.39     60.59 o 
  -3 -11   2       33.96       15.58     60.21 o 
  -2 -11   2       99.26      199.64     67.43 o 
  -1 -11   2       35.22       71.80     53.19 o 
   0 -11   2       50.64       23.17     49.39 o 
   1 -11   2      564.19      577.76     57.95 o 
   2 -11   2        1.45       46.92    123.28 o 
   3 -11   2      277.99      201.73    164.50 o 
   4 -11   2        8.33     -152.91    152.91 o 
   5 -11   2       12.20     -147.59    147.59 o 
  -5 -10   2      221.11      256.79     45.84 o 
  -4 -10   2       50.78       16.20     34.92 o 
  -3 -10   2        3.64       -5.49     26.74 o 
  -2 -10   2       10.11       -9.62     23.21 o 
  -1 -10   2      160.02      157.09     56.80 o 
   0 -10   2      417.63      434.49     87.57 o 
   1 -10   2      283.14      356.99     55.24 o 
   2 -10   2      115.16       61.52     42.93 o 
   3 -10   2      323.48      314.75    141.70 o 
   4 -10   2        0.34     -127.27    127.27 o 
   5 -10   2      136.18      -23.93    140.75 o 
   6 -10   2       72.46      -68.38    139.04 o 
  -6  -9   2       60.27       51.48     37.93 o 
  -5  -9   2       84.15      154.34     38.67 o 
  -4  -9   2       39.30       64.75     30.61 o 
  -3  -9   2      648.08      624.34     42.26 o 
  -2  -9   2       67.91       74.09     27.12 o 
  -1  -9   2        9.95       45.33     20.19 o 
   0  -9   2     1446.24     1448.61     72.51 o 
   1  -9   2       86.27       94.87     22.48 o 
   2  -9   2      148.54      128.90     32.39 o 
   3  -9   2       77.18       65.28     30.52 o 
   4  -9   2        6.43       -3.50     33.15 o 
   5  -9   2      570.65      502.04    145.31 o 
   6  -9   2      223.82      -68.57    112.64 o 
   7  -9   2       73.78       61.16     96.30 o 
  -7  -8   2       75.66        3.83     58.12 o 
  -6  -8   2      135.04       83.64     35.39 o 
  -5  -8   2      136.08      139.89     36.50 o 
  -4  -8   2       22.47       27.11     26.32 o 
  -3  -8   2       82.35       79.13     33.05 o 
  -2  -8   2       44.32        7.62     22.16 o 
  -1  -8   2     1002.32      942.25     37.52 o 
   0  -8   2      235.20      243.42     40.51 o 
   1  -8   2        4.65       -5.37     16.73 o 
   2  -8   2       34.27       28.73     18.96 o 
   3  -8   2       10.75      -14.88     16.85 o 
   4  -8   2       12.91      -25.52     29.32 o 
   5  -8   2      793.80      736.36     97.16 o 
   6  -8   2        8.55        2.12     32.27 o 
   7  -8   2      437.49      338.06     63.54 o 
   8  -8   2       50.02      124.09     86.24 o 
  -8  -7   2       59.04       36.93     53.47 o 
  -7  -7   2        2.31        6.18     34.73 o 
  -6  -7   2      134.79      133.15     43.78 o 
  -5  -7   2       27.99       62.98     37.71 o 
  -4  -7   2      386.58      444.08     41.67 o 
  -3  -7   2       44.26       36.67     22.92 o 
  -2  -7   2       84.55       81.31     16.61 o 
  -1  -7   2     1757.69     1685.41     43.12 o 
   0  -7   2      524.52      540.86     27.30 o 
   1  -7   2       36.80       34.75     14.96 o 
   2  -7   2       75.58       67.01     18.99 o 
   3  -7   2        9.50       20.27     15.74 o 
   4  -7   2      135.70      158.78     32.31 o 
   5  -7   2      564.74      561.66     47.66 o 
   6  -7   2      137.83       98.33     46.54 o 
   7  -7   2      296.37      343.90     50.45 o 
   8  -7   2      131.31      128.36     44.30 o 
  -8  -6   2       16.27       23.87     34.95 o 
  -7  -6   2      242.01      220.67     41.99 o 
  -6  -6   2      478.39      432.17     43.65 o 
  -5  -6   2      235.76      240.90     34.46 o 
  -4  -6   2        2.30       13.97     22.31 o 
  -3  -6   2      142.32      130.08     26.04 o 
  -2  -6   2       15.59       14.13     11.83 o 
  -1  -6   2      880.95      828.00     30.52 o 
   0  -6   2      399.48      424.95     29.94 o 
   1  -6   2      240.57      315.06     23.71 o 
   2  -6   2      389.21      366.75     23.84 o 
   3  -6   2       51.46       88.77     21.76 o 
   4  -6   2      363.67      420.10     38.55 o 
   5  -6   2        1.58       -8.45     28.30 o 
   6  -6   2       88.77       84.27     33.78 o 
   7  -6   2       83.14       89.34     38.47 o 
   8  -6   2       12.23       48.77     36.92 o 
   9  -6   2      128.67      135.81     72.28 o 
  -8  -5   2        4.61      -29.96     31.68 o 
  -7  -5   2      199.35      210.36     39.41 o 
  -6  -5   2      152.34      168.67     31.51 o 
  -5  -5   2      105.80      171.72     29.15 o 
  -4  -5   2      566.90      581.68     37.23 o 
  -3  -5   2      104.56      120.40     22.95 o 
  -2  -5   2      149.38      149.23     15.65 o 
  -1  -5   2     2341.74     2198.08     54.79 o 
   0  -5   2      384.30      383.09     21.88 o 
   1  -5   2     1977.13     1914.17     40.16 o 
   2  -5   2      815.67      815.36     28.46 o 
   3  -5   2        2.56        2.97     14.27 o 
   4  -5   2     1898.68     1824.16     58.39 o 
   5  -5   2      135.63      148.45     28.39 o 
   6  -5   2      122.28      141.86     32.27 o 
   7  -5   2       31.84       21.23     31.96 o 
   8  -5   2        9.64       -4.76     35.89 o 
   9  -5   2      218.81      127.01     80.54 o 
  -9  -4   2      140.67      168.38     66.10 o 
  -8  -4   2       10.56        3.24     32.01 o 
  -7  -4   2      605.55      578.28     43.88 o 
  -6  -4   2      476.52      473.86     39.16 o 
  -5  -4   2       59.52       51.00     21.63 o 
  -4  -4   2      281.30      323.33     30.03 o 
  -3  -4   2      108.09      117.97     20.99 o 
  -2  -4   2      544.60      470.88     27.20 o 
  -1  -4   2      202.14      240.20     22.23 o 
   0  -4   2      120.58      154.56     16.15 o 
   1  -4   2      421.82      421.49     33.72 o 
   2  -4   2      266.52      288.24     25.32 o 
   3  -4   2     1300.59     1284.75     45.15 o 
   4  -4   2     2970.11     2983.07     69.41 o 
   5  -4   2       36.13       30.07     20.94 o 
   6  -4   2      651.36      681.85     48.06 o 
   7  -4   2        5.28       -8.08     27.45 o 
   8  -4   2      172.91      135.49     51.57 o 
   9  -4   2      130.90      141.32     43.09 o 
  -9  -3   2      185.97      173.39     58.12 o 
  -8  -3   2       52.45       55.08     32.18 o 
  -7  -3   2      427.15      446.15    107.99 o 
  -6  -3   2      106.72      125.99     26.69 o 
  -5  -3   2     1393.73     1386.05     47.29 o 
  -4  -3   2       11.20       10.66     16.00 o 
  -3  -3   2       20.93       52.33     21.37 o 
  -2  -3   2     6064.35     5787.64    111.50 o 
  -1  -3   2      163.55      217.75     25.07 o 
   0  -3   2     1085.95     1043.67     25.96 o 
   1  -3   2     1317.57     1298.15     37.53 o 
   2  -3   2        3.26       12.46     12.82 o 
   3  -3   2     1527.01     1546.46     59.64 o 
   4  -3   2     1447.11     1507.31     51.83 o 
   5  -3   2     1484.28     1535.27     57.25 o 
   6  -3   2      250.33      317.26     53.19 o 
   7  -3   2       99.12      127.97     31.83 o 
   8  -3   2      373.88      424.06     49.74 o 
   9  -3   2       79.84      109.39     40.41 o 
  -9  -2   2        2.39       -4.51     33.29 o 
  -8  -2   2      316.07      305.43     72.09 o 
  -7  -2   2      503.23      530.72     39.47 o 
  -6  -2   2       24.51        8.40     20.75 o 
  -5  -2   2      198.39      196.02     24.87 o 
  -4  -2   2       35.89       15.66     16.15 o 
  -3  -2   2     2152.96     2151.21     46.25 o 
  -2  -2   2     4325.83     4501.35     79.21 o 
  -1  -2   2      195.60      198.50     29.63 o 
   0  -2   2     1103.82     1185.43     24.43 o 
   1  -2   2       24.62       33.86     14.82 o 
   2  -2   2      647.05      648.01     29.53 o 
   3  -2   2     1233.82     1282.02     42.61 o 
   4  -2   2        0.08        4.64     15.36 o 
   5  -2   2      772.38      833.49     44.06 o 
   6  -2   2       16.64       -4.11     20.19 o 
   7  -2   2      135.15      125.04     47.30 o 
   8  -2   2      274.06      208.97     37.74 o 
   9  -2   2       45.50      -46.54     49.58 o 
  -9  -1   2       25.81       23.68     42.36 o 
  -8  -1   2      128.39       96.45     32.58 o 
  -7  -1   2        1.70      -11.65     21.17 o 
  -6  -1   2       98.75       89.98     23.89 o 
  -5  -1   2      132.09      101.14     21.12 o 
  -4  -1   2       60.36       81.39     18.62 o 
  -3  -1   2     6344.83     6201.50     69.99 o 
  -2  -1   2     1686.05     1595.31     33.59 o 
  -1  -1   2    13752.33    13302.52     88.04 o 
   0  -1   2     1761.43     1666.84     24.28 o 
   1  -1   2      982.95     1000.75     28.83 o 
   2  -1   2        2.58       -3.30     11.95 o 
   3  -1   2     2632.68     2707.05     53.64 o 
   4  -1   2     1296.78     1317.33     46.65 o 
   5  -1   2      207.39      237.29     54.71 o 
   6  -1   2      359.29      384.14     54.71 o 
   7  -1   2      215.53      284.86     35.68 o 
   8  -1   2      258.46      287.52     39.93 o 
   9  -1   2        0.20       -4.56     50.34 o 
 -10   0   2       18.22       58.12     53.76 o 
  -9   0   2      266.69      399.08     67.43 o 
  -8   0   2      321.01      297.92     81.49 o 
  -7   0   2        0.00        4.46     32.01 o 
  -6   0   2      110.69      142.71     25.96 o 
  -5   0   2      693.37      651.50     26.20 o 
  -4   0   2       15.83       21.06     10.96 o 
  -3   0   2     1116.78     1079.19     25.87 o 
  -2   0   2      257.53      280.56     15.83 o 
  -1   0   2      106.09      154.87     11.76 o 
   0   0   2      235.96      235.90     13.03 o 
   1   0   2     3750.00     3462.97     63.82 o 
   2   0   2      966.82      995.60     32.96 o 
   3   0   2      541.59      508.83     34.10 o 
   4   0   2     1051.59     1137.76     47.68 o 
   5   0   2      311.75      327.89     21.09 o 
   6   0   2        3.60        9.17     12.96 o 
   7   0   2      281.23      254.50     34.09 o 
   8   0   2       71.29       69.90     42.55 o 
   9   0   2      198.77      253.96     61.54 o 
 -10   1   2        1.86       22.41     58.12 o 
  -9   1   2      180.30       97.44     51.48 o 
  -8   1   2       75.41      102.10     29.99 o 
  -7   1   2      385.28      415.85     54.33 o 
  -6   1   2      710.63      755.92     32.87 o 
  -5   1   2      333.13      357.86     23.17 o 
  -4   1   2      252.33      296.77     23.17 o 
  -3   1   2     2822.44     2782.31     39.81 o 
  -2   1   2      157.55      162.68     13.71 o 
  -1   1   2      781.72      778.69     17.08 o 
   0   1   2     7718.78     7345.83     45.24 o 
   1   1   2     1221.44     1178.41     27.68 o 
   2   1   2     1760.64     1611.88     28.04 o 
   3   1   2      942.32      875.57     39.89 o 
   4   1   2     1761.64     1794.46     37.62 o 
   5   1   2      547.65      562.39     27.41 o 
   6   1   2       68.55       60.73     17.01 o 
   7   1   2       90.64       88.57     27.92 o 
   8   1   2        2.86       -4.37     39.70 o 
   9   1   2      132.62      229.27     57.74 o 
  -9   2   2      129.81       61.16     45.21 o 
  -8   2   2      235.04      199.56     33.42 o 
  -7   2   2      120.25      126.36     23.29 o 
  -6   2   2      936.74     1045.83     37.59 o 
  -5   2   2      313.06      326.83     22.48 o 
  -4   2   2     1007.28     1073.81     30.77 o 
  -3   2   2      644.75      714.90     23.58 o 
  -2   2   2      999.43      967.61     22.35 o 
  -1   2   2      426.57      445.91     30.15 o 
   0   2   2       34.99       58.85     17.19 o 
   1   2   2      496.66      467.88     17.30 o 
   2   2   2      588.39      545.90     19.33 o 
   3   2   2      788.33      804.28     25.06 o 
   4   2   2     1877.87     1829.75     43.50 o 
   5   2   2      566.71      569.86     28.06 o 
   6   2   2      129.70       96.44     20.64 o 
   7   2   2        1.43       20.70     33.43 o 
   8   2   2        8.28        7.22     40.84 o 
   9   2   2      169.90      238.96     57.55 o 
  -9   3   2      218.48      105.04     48.25 o 
  -8   3   2      149.26      103.90     45.21 o 
  -7   3   2       29.62       17.77     23.08 o 
  -6   3   2       79.26       88.19     19.40 o 
  -5   3   2      332.70      342.68     23.70 o 
  -4   3   2     2222.15     2325.13     42.82 o 
  -3   3   2      420.34      456.16     45.02 o 
  -2   3   2     5268.24     5540.60     47.98 o 
  -1   3   2     5319.55     5504.62     79.80 o 
   0   3   2      502.26      517.17     32.22 o 
   1   3   2      122.75      147.33     12.16 o 
   2   3   2      508.74      463.32     20.35 o 
   3   3   2     1116.35      971.71     26.89 o 
   4   3   2     2030.52     1866.71     39.73 o 
   5   3   2      701.30      685.66     35.04 o 
   6   3   2      861.99      878.11     38.23 o 
   7   3   2       53.68       72.95     39.79 o 
   8   3   2       12.52      -14.82     43.50 o 
   9   3   2      122.91       99.53     50.72 o 
  -9   4   2      330.39      275.05     58.31 o 
  -8   4   2       20.57       43.32     27.83 o 
  -7   4   2      611.77      638.43     37.71 o 
  -6   4   2      127.82      133.66     24.11 o 
  -5   4   2       23.74       16.07     16.24 o 
  -4   4   2      463.08      450.85     34.54 o 
  -3   4   2       21.73       26.00      9.88 o 
  -2   4   2     4388.82     4599.22     84.99 o 
  -1   4   2      461.44      457.08     36.67 o 
   0   4   2     1861.65     1815.65     54.58 o 
   1   4   2      249.24      290.25     14.76 o 
   2   4   2       61.65       50.24     12.74 o 
   3   4   2      768.58      781.75     25.43 o 
   4   4   2      760.35      749.65     27.04 o 
   5   4   2      654.50      668.70     36.84 o 
   6   4   2      176.95      154.41     31.52 o 
   7   4   2       84.14       85.38     29.68 o 
   8   4   2      294.00      265.55     56.23 o 
   9   4   2      185.06      194.89     54.52 o 
  -8   5   2      446.66      483.49     47.04 o 
  -7   5   2      132.59      141.99     24.43 o 
  -6   5   2      416.85      376.30     37.88 o 
  -5   5   2       10.22       -1.96     13.81 o 
  -4   5   2      166.82      149.24     17.29 o 
  -3   5   2     1402.81     1322.46     31.86 o 
  -2   5   2     4026.33     4267.25     89.67 o 
  -1   5   2      358.23      400.88     38.10 o 
   0   5   2      913.74      900.77     47.55 o 
   1   5   2     1471.65     1522.80     29.18 o 
   2   5   2      386.23      321.71     28.59 o 
   3   5   2      865.43      851.84     28.99 o 
   4   5   2        2.36       13.58     19.96 o 
   5   5   2      392.17      354.44     24.83 o 
   6   5   2        1.82        9.31     26.14 o 
   7   5   2        3.07        6.54     28.20 o 
   8   5   2      246.68      261.94     51.86 o 
  -8   6   2      624.76      436.31     97.06 o 
  -7   6   2       85.60       32.67     73.13 o 
  -6   6   2       98.00      125.27     36.55 o 
  -5   6   2      143.90      122.52     35.71 o 
  -4   6   2        3.71       -1.38     29.82 o 
  -3   6   2      720.52      702.18     50.23 o 
  -2   6   2      480.05      456.84     43.40 o 
  -1   6   2      323.99      372.40     40.25 o 
   0   6   2       32.31       42.20     25.23 o 
   1   6   2      605.16      579.87     42.90 o 
   2   6   2     1565.57     1667.20     37.60 o 
   3   6   2     1323.70     1408.09     38.88 o 
   4   6   2      660.68      661.01     38.46 o 
   5   6   2        7.07        3.25     23.50 o 
   6   6   2       14.40       23.51     27.87 o 
   7   6   2       12.81       33.71     29.48 o 
   8   6   2      163.83      133.89     38.36 o 
  -8   7   2      128.29      151.58     91.94 o 
  -6   7   2       88.85       55.32    130.69 o 
  -5   7   2      564.02      508.26     50.78 o 
  -4   7   2      850.18      834.39     58.13 o 
  -3   7   2     1224.53     1243.62     65.84 o 
  -2   7   2       19.34        2.83     27.86 o 
  -1   7   2      151.43      150.51     36.33 o 
   0   7   2       14.54        9.53     28.35 o 
   1   7   2       39.80       42.45     41.60 o 
   2   7   2     1059.47     1032.59     55.70 o 
   3   7   2      145.88      158.74     19.60 o 
   4   7   2      135.75      165.10     25.44 o 
   5   7   2      403.19      462.72     37.24 o 
   6   7   2       70.41       97.56     29.34 o 
   7   7   2       88.28       64.51     40.27 o 
  -8   8   2      248.60      320.83    108.84 o 
  -6   8   2       60.46       26.97     37.80 o 
  -5   8   2      146.06      102.62     91.84 o 
  -4   8   2      229.50      142.59     42.73 o 
  -3   8   2      728.65      758.56     77.31 o 
  -2   8   2       59.08       30.13     36.74 o 
  -1   8   2       70.15       46.84     36.65 o 
   0   8   2        7.09      -14.45     32.19 o 
   1   8   2      144.45      152.77     41.32 o 
   2   8   2      384.58      439.24     47.75 o 
   3   8   2       86.46       74.70     31.06 o 
   4   8   2       88.47       92.70     60.21 o 
   5   8   2      267.97      311.71     79.97 o 
   6   8   2       10.06        2.47     62.68 o 
   7   8   2      293.96      290.05     82.82 o 
  -7   9   2       22.03      -90.04     90.04 o 
  -5   9   2        8.10      -14.82     34.76 o 
  -4   9   2      264.72      148.72     47.30 o 
  -3   9   2      139.47      103.76     45.51 o 
  -2   9   2       49.67       14.07     39.38 o 
  -1   9   2     1045.68     1030.29     70.85 o 
   0   9   2      452.34      591.00     64.41 o 
   1   9   2      277.49      277.50     49.55 o 
   2   9   2       10.17      -30.25     30.25 o 
   3   9   2       34.67       21.46     59.07 o 
   4   9   2       53.47       -0.38     63.82 o 
   5   9   2       59.34       19.56     64.96 o 
   6   9   2       11.16       20.70     69.33 o 
  -6  10   2       40.66      -45.97     96.68 o 
  -5  10   2        0.99       -8.44    180.07 o 
  -4  10   2      160.74      175.37     81.87 o 
  -3  10   2        3.05      -42.59     63.73 o 
  -2  10   2       59.74        0.03     46.31 o 
  -1  10   2      349.28      324.19     61.43 o 
   0  10   2       16.36      -25.03     42.23 o 
   1  10   2      626.46      699.28     64.22 o 
   2  10   2       57.24       40.38     32.36 o 
   3  10   2       15.68       -3.04     68.00 o 
   4  10   2       20.21       -4.56     70.09 o 
   5  10   2        7.84       26.97     67.05 o 
  -5  11   2       72.85      -13.49    117.96 o 
  -4  11   2       47.77        0.30     48.56 o 
  -3  11   2       70.08       82.55     59.07 o 
  -2  11   2      371.73      405.78     84.05 o 
  -1  11   2       86.55      130.24     72.75 o 
   0  11   2       26.12       19.51     58.79 o 
   1  11   2      183.55      242.61     52.64 o 
   2  11   2       30.17       32.86     71.04 o 
   3  11   2       79.38       93.27     79.40 o 
  -3  12   2        3.32      334.88    156.33 o 
  -2  12   2        6.20      635.19    159.56 o 
  -1  12   2       11.01      594.54    131.07 o 
   0  12   2       66.25      216.43    211.41 o 
   1  12   2      144.08       64.77     61.92 o 
  -2 -12   3       71.72       75.98     63.06 o 
  -1 -12   3       55.59        1.71     61.35 o 
   0 -12   3       63.51       84.15     58.88 o 
   2 -12   3       10.59      -22.03    125.37 o 
   3 -12   3      143.20       -8.36    159.18 o 
  -4 -11   3       50.37       33.81     60.21 o 
  -3 -11   3        2.56       21.27     57.55 o 
  -2 -11   3      200.90      204.58     63.44 o 
  -1 -11   3      149.76      110.74     57.55 o 
   0 -11   3       81.40      113.40     46.92 o 
   1 -11   3       45.61       66.91     38.00 o 
   2 -11   3        7.96      -46.35    121.19 o 
   3 -11   3      127.59     -112.07    149.68 o 
   4 -11   3       24.68     -119.86    167.35 o 
   5 -11   3      217.28      130.12    168.11 o 
  -5 -10   3      102.72      133.83     49.01 o 
  -4 -10   3        4.40       39.49     32.83 o 
  -3 -10   3       73.06       99.14     33.81 o 
  -2 -10   3      499.94      463.33     39.11 o 
  -1 -10   3        8.42       -4.55     23.24 o 
   0 -10   3        4.00       -1.95     20.25 o 
   1 -10   3       27.29       -4.84     22.72 o 
   2 -10   3      554.96      516.00     44.30 o 
   3 -10   3      371.65      339.44    147.78 o 
   4 -10   3       31.96     -141.89    141.89 o 
   5 -10   3      222.96      129.55    154.24 o 
   6 -10   3       83.40     -124.99    133.34 o 
  -6  -9   3       61.19      130.65     71.52 o 
  -5  -9   3       57.46       87.08     35.73 o 
  -4  -9   3       97.99       80.24     32.93 o 
  -3  -9   3      323.06      366.59     41.68 o 
  -2  -9   3      342.87      369.77     38.86 o 
  -1  -9   3      243.98      233.32     33.24 o 
   0  -9   3      345.69      374.29     48.45 o 
   1  -9   3      242.48      268.68     30.86 o 
   2  -9   3       76.79       51.24     22.86 o 
   3  -9   3      125.39      120.91     40.22 o 
   4  -9   3      218.20      228.60     46.60 o 
   5  -9   3      517.35      415.16    100.77 o 
   6  -9   3      375.14      279.84     55.13 o 
   7  -9   3       22.91      -12.99     39.00 o 
  -7  -8   3       31.75       57.67     37.82 o 
  -6  -8   3       68.00       95.68     38.59 o 
  -5  -8   3       43.39        8.56     32.77 o 
  -4  -8   3      200.32      215.43     37.38 o 
  -3  -8   3      132.90      182.72     32.11 o 
  -2  -8   3        0.69      -22.10     22.10 o 
  -1  -8   3       75.54       83.85     20.23 o 
   0  -8   3      313.38      337.48     29.56 o 
   1  -8   3      466.90      530.28     37.89 o 
   2  -8   3      473.93      487.95     53.60 o 
   3  -8   3      149.33      162.59     37.92 o 
   4  -8   3      503.58      532.11     54.34 o 
   5  -8   3      545.38      572.59     79.40 o 
   6  -8   3        5.21      -25.15     34.18 o 
   7  -8   3      513.55      482.29    105.04 o 
  -7  -7   3       43.40       22.05     36.55 o 
  -6  -7   3      123.35      131.69     36.48 o 
  -5  -7   3        2.85      -17.10     27.03 o 
  -4  -7   3      148.96      179.75     33.14 o 
  -3  -7   3      429.11      497.91     39.38 o 
  -2  -7   3      409.77      468.66     45.87 o 
  -1  -7   3     1746.77     1640.71     44.37 o 
   0  -7   3     1182.75     1161.66     38.71 o 
   1  -7   3        2.69        0.42     13.91 o 
   2  -7   3       28.95        4.78     16.75 o 
   3  -7   3       28.62        0.94     24.72 o 
   4  -7   3      337.36      382.64     43.60 o 
   5  -7   3      167.69      178.70     40.66 o 
   6  -7   3      191.07      129.58     42.93 o 
   7  -7   3      164.40      112.82     42.51 o 
   8  -7   3        5.05       23.82     38.82 o 
  -8  -6   3       26.53       -2.96     33.21 o 
  -7  -6   3       14.21       17.81     34.78 o 
  -6  -6   3      225.42      234.39     37.78 o 
  -5  -6   3       38.67       34.29     26.03 o 
  -4  -6   3       60.18       63.89     26.59 o 
  -3  -6   3      318.51      350.31     37.71 o 
  -2  -6   3      494.20      513.76     31.96 o 
  -1  -6   3      909.36      847.43     42.36 o 
   0  -6   3      554.97      487.59     26.46 o 
   1  -6   3     2278.98     2108.32     45.68 o 
   2  -6   3       31.90       22.82     14.25 o 
   3  -6   3       50.64       63.47     22.82 o 
   4  -6   3      519.89      503.16     40.25 o 
   5  -6   3       37.42       26.32     26.42 o 
   6  -6   3      424.18      488.52     50.07 o 
   7  -6   3       28.08       25.75     37.95 o 
   8  -6   3        1.04       15.47     43.50 o 
  -8  -5   3       15.94       -2.64     35.23 o 
  -7  -5   3      148.80      151.87     37.10 o 
  -6  -5   3       23.74       33.08     25.99 o 
  -5  -5   3      207.96      235.17     33.44 o 
  -4  -5   3      207.26      215.45     29.40 o 
  -3  -5   3       25.55       15.44     18.61 o 
  -2  -5   3     1508.70     1390.00     44.09 o 
  -1  -5   3     1860.27     1782.91     38.58 o 
   0  -5   3        0.95       15.54     11.97 o 
   1  -5   3      113.85       88.24     15.99 o 
   2  -5   3        2.61       -7.29     14.93 o 
   3  -5   3      658.02      618.98     38.31 o 
   4  -5   3     1009.34     1078.25     50.88 o 
   5  -5   3        0.53      -15.54     25.64 o 
   6  -5   3      105.18      131.83     32.87 o 
   7  -5   3        6.75      -23.18     32.10 o 
   8  -5   3       30.77       66.32     37.93 o 
   9  -5   3      203.41      254.08     59.36 o 
  -9  -4   3       27.99        3.30     38.65 o 
  -8  -4   3        2.27       34.42     33.64 o 
  -7  -4   3      672.80      719.77     47.66 o 
  -6  -4   3       11.34       15.46     22.96 o 
  -5  -4   3      321.79      344.07     34.22 o 
  -4  -4   3       46.22       23.08     19.07 o 
  -3  -4   3       11.87       12.89     17.09 o 
  -2  -4   3       38.49       51.40     26.50 o 
  -1  -4   3      377.70      410.66     22.41 o 
   0  -4   3     1146.82     1091.81     30.43 o 
   1  -4   3       31.53       60.80     13.66 o 
   2  -4   3      224.11      288.29     34.29 o 
   3  -4   3     4348.74     4319.98     79.56 o 
   4  -4   3      394.84      420.01     35.40 o 
   5  -4   3     1186.59     1256.78     55.56 o 
   6  -4   3      235.61      222.86     35.58 o 
   7  -4   3       63.72       78.56     35.50 o 
   8  -4   3        6.16       47.29     58.88 o 
   9  -4   3      293.29      223.42     49.46 o 
  -9  -3   3       32.71       29.77     37.14 o 
  -8  -3   3      113.74       81.30     35.73 o 
  -7  -3   3      441.58      410.66     42.22 o 
  -6  -3   3       87.29       91.75     34.00 o 
  -5  -3   3      447.61      481.62     33.24 o 
  -4  -3   3      152.00      181.61     24.04 o 
  -3  -3   3     1701.29     1533.51     43.44 o 
  -2  -3   3     3760.55     3738.28     59.41 o 
  -1  -3   3      845.36      804.96     44.11 o 
   0  -3   3      259.74      308.95     18.58 o 
   1  -3   3      308.82      350.03     25.88 o 
   2  -3   3       31.76       32.63     20.51 o 
   3  -3   3     2108.08     2162.34     56.90 o 
   4  -3   3       19.02       20.68     16.66 o 
   5  -3   3      408.76      406.16     37.42 o 
   6  -3   3      123.65      130.41     30.07 o 
   7  -3   3       14.00       25.29     28.21 o 
   8  -3   3      266.87      237.89     43.32 o 
   9  -3   3      102.14      146.59    123.37 o 
  -9  -2   3        1.14      -13.48     36.05 o 
  -8  -2   3      241.46      184.22     40.30 o 
  -7  -2   3      333.19      315.16     37.14 o 
  -6  -2   3       15.79       18.24     21.82 o 
  -5  -2   3       13.39       23.47     18.33 o 
  -4  -2   3      566.49      595.49     31.89 o 
  -3  -2   3     1895.37     1932.78     45.63 o 
  -2  -2   3     1315.23     1380.54     36.13 o 
  -1  -2   3    10602.25     9858.70     99.14 o 
   0  -2   3      653.74      681.01     22.22 o 
   1  -2   3        3.63       17.63     13.37 o 
   2  -2   3       67.76       85.30     16.71 o 
   3  -2   3     3207.80     3096.86     63.97 o 
   4  -2   3       43.10       38.16     19.38 o 
   5  -2   3      346.86      366.95     34.06 o 
   6  -2   3      521.19      507.87     40.98 o 
   7  -2   3       53.55       59.64     29.67 o 
   8  -2   3      946.78     1100.57    108.08 o 
   9  -2   3       53.39       33.18     59.93 o 
  -9  -1   3      123.02       74.63     38.81 o 
  -8  -1   3      642.43      487.50     48.60 o 
  -7  -1   3       12.45       -5.46     21.89 o 
  -6  -1   3       51.36       52.27     22.31 o 
  -5  -1   3      258.02      279.79     28.24 o 
  -4  -1   3       39.51       45.46     17.64 o 
  -3  -1   3     4790.64     4683.74     65.08 o 
  -2  -1   3      117.98      111.37     16.31 o 
  -1  -1   3     2022.61     1902.31     39.99 o 
   0  -1   3     3716.24     3425.11    120.59 o 
   1  -1   3      287.37      289.48     21.34 o 
   2  -1   3     3205.90     3232.62     85.57 o 
   3  -1   3      849.29      995.38     40.74 o 
   4  -1   3       46.12       39.31     18.38 o 
   5  -1   3       87.38       87.88     24.36 o 
   6  -1   3        0.02      -15.99     21.60 o 
   7  -1   3      582.06      522.32     54.04 o 
   8  -1   3      501.39      468.63     47.97 o 
   9  -1   3       87.14      121.76     56.61 o 
  -9   0   3      336.61      263.00     83.77 o 
  -8   0   3      411.14      380.76     45.68 o 
  -7   0   3      502.15      548.02     39.18 o 
  -6   0   3      105.71      134.80     26.32 o 
  -5   0   3      210.52      209.03     19.61 o 
  -4   0   3       71.97      105.56     13.85 o 
  -3   0   3      398.73      478.54     20.05 o 
  -2   0   3       98.20      109.36     12.45 o 
  -1   0   3      421.94      437.03     25.97 o 
   0   0   3      112.70      192.75     15.39 o 
   1   0   3      257.61      286.24     18.76 o 
   2   0   3    18737.83    18994.98    152.91 o 
   3   0   3      919.66      864.66     37.96 o 
   4   0   3      591.08      615.08     37.02 o 
   5   0   3       56.21       51.76     22.32 o 
   6   0   3      101.93       73.02     24.61 o 
   7   0   3      244.21      276.16     37.52 o 
   8   0   3       22.96        6.90     26.54 o 
   9   0   3      236.50      248.26     60.40 o 
  -9   1   3      300.43      260.81     43.12 o 
  -8   1   3       43.37       24.07     28.41 o 
  -7   1   3      223.49      210.81     32.96 o 
  -6   1   3      562.55      639.04     30.64 o 
  -5   1   3      117.19      119.87     17.05 o 
  -4   1   3     6139.49     6503.28     67.69 o 
  -3   1   3      556.68      567.62     22.27 o 
  -2   1   3      153.62      162.00     13.76 o 
  -1   1   3      510.18      455.46     18.97 o 
   0   1   3      722.38      670.12     19.93 o 
   1   1   3      211.26      342.18     27.24 o 
   2   1   3     3153.89     3155.94     40.75 o 
   3   1   3      194.33      246.57     20.60 o 
   4   1   3      743.82      672.57     26.72 o 
   5   1   3        0.53       10.23     13.06 o 
   6   1   3      386.41      355.21     36.29 o 
   7   1   3       19.82       38.57     26.92 o 
   8   1   3       42.93        7.79     44.64 o 
   9   1   3      146.89       85.86     47.30 o 
  -9   2   3       39.25       12.16     42.93 o 
  -8   2   3        1.24       10.07     25.96 o 
  -7   2   3        1.71       16.10     23.03 o 
  -6   2   3      111.86      150.71     21.56 o 
  -5   2   3      282.88      359.06     24.77 o 
  -4   2   3     3958.06     4146.58     57.54 o 
  -3   2   3      133.96      150.63     15.77 o 
  -2   2   3     1375.35     1344.60     26.33 o 
  -1   2   3      574.38      512.14     32.09 o 
   0   2   3      266.70      289.42     45.30 o 
   1   2   3     1815.47     1747.07     29.54 o 
   2   2   3       60.73       75.62     19.97 o 
   3   2   3      390.15      361.06     20.71 o 
   4   2   3     1976.63     1853.28     81.34 o 
   5   2   3      149.02      161.35     20.39 o 
   6   2   3      291.97      268.69     25.57 o 
   7   2   3      325.57      264.80     35.06 o 
   8   2   3      356.30      392.06     63.63 o 
   9   2   3       50.07       72.94     48.63 o 
  -9   3   3       29.28       35.52     46.16 o 
  -8   3   3       22.83       19.80     25.53 o 
  -7   3   3      277.54      265.72     28.24 o 
  -6   3   3       21.35       27.36     19.32 o 
  -5   3   3      873.60      960.61     34.23 o 
  -4   3   3      881.70      907.92     36.88 o 
  -3   3   3       84.98       60.54     12.16 o 
  -2   3   3     1468.68     1434.43     51.05 o 
  -1   3   3     1036.33      957.35     42.62 o 
   0   3   3      455.32      442.40     34.04 o 
   1   3   3       31.64       15.47      8.33 o 
   2   3   3      445.47      463.87     21.08 o 
   3   3   3       60.11      104.46     15.04 o 
   4   3   3      847.69      821.64     29.81 o 
   5   3   3       54.50       48.76     22.22 o 
   6   3   3      240.86      245.78     27.19 o 
   7   3   3      140.60      139.61     45.59 o 
   8   3   3      231.54      181.97     52.62 o 
   9   3   3      129.73      204.39     54.14 o 
  -9   4   3       81.82      137.52     48.44 o 
  -8   4   3      112.61      130.82     32.69 o 
  -7   4   3      207.01      202.86     28.52 o 
  -6   4   3        3.96      -12.57     18.04 o 
  -5   4   3      253.02      273.83     27.02 o 
  -4   4   3       15.88       -2.09     11.46 o 
  -3   4   3      260.59      288.64     18.33 o 
  -2   4   3      696.55      727.00     44.91 o 
  -1   4   3        1.47      -18.99     18.99 o 
   0   4   3     1204.68     1162.41     48.64 o 
   1   4   3     1788.36     1868.22     58.49 o 
   2   4   3     1343.10     1261.90     30.44 o 
   3   4   3      710.70      671.69     25.03 o 
   4   4   3       46.68       66.79     13.03 o 
   5   4   3       24.95        3.53     26.84 o 
   6   4   3      148.07      128.10     22.90 o 
   7   4   3       16.34       64.01     40.65 o 
   8   4   3      165.15      155.00     47.68 o 
  -7   5   3       43.75      -51.86     51.86 o 
  -6   5   3      232.39      282.30     43.13 o 
  -5   5   3      447.44      462.81     27.17 o 
  -4   5   3      149.49      131.63     20.82 o 
  -3   5   3      259.18      242.89     37.38 o 
  -2   5   3     2354.17     2321.76     72.86 o 
  -1   5   3       59.95       59.01     48.82 o 
   0   5   3      340.64      396.40     36.73 o 
   1   5   3      737.43      720.08     46.82 o 
   2   5   3      249.75      281.03     55.54 o 
   3   5   3     2062.44     2195.70     43.81 o 
   4   5   3        5.62        8.93     12.38 o 
   5   5   3        9.54       -6.18     15.02 o 
   6   5   3        6.44       -3.04     25.32 o 
   7   5   3       48.30       82.12     30.53 o 
   8   5   3      212.56      287.96     56.04 o 
  -8   6   3      160.36       81.11     79.97 o 
  -7   6   3        1.67        7.79     34.76 o 
  -6   6   3       86.24       61.79     41.31 o 
  -5   6   3      311.28      347.83     81.39 o 
  -4   6   3        0.64      -27.66     27.66 o 
  -3   6   3     1640.00     1710.05     71.57 o 
  -2   6   3      179.37      194.70     43.78 o 
  -1   6   3      156.20      146.96     41.31 o 
   0   6   3      593.28      594.91     47.14 o 
   1   6   3      149.10      157.88     40.17 o 
   2   6   3      904.71      894.84     52.12 o 
   3   6   3     1562.79     1557.15     39.12 o 
   4   6   3       25.25       55.07     15.04 o 
   5   6   3      292.92      298.85     32.52 o 
   6   6   3       31.60       60.24     25.62 o 
   7   6   3      196.66      225.88     38.47 o 
  -8   7   3      118.86      -18.05     92.51 o 
  -7   7   3       37.30       60.02     44.45 o 
  -6   7   3      259.55      189.69    217.68 o 
  -5   7   3      199.02      204.76     96.49 o 
  -4   7   3      531.03      526.46     59.03 o 
  -3   7   3     2268.89     2309.76     85.66 o 
  -2   7   3        0.42      -14.06     29.97 o 
  -1   7   3       35.29       19.94     34.86 o 
   0   7   3       15.53      -21.44     27.99 o 
   1   7   3       28.63      -28.08     28.08 o 
   2   7   3     1215.90     1209.12     61.58 o 
   3   7   3       17.89       36.20     24.34 o 
   4   7   3      148.48      142.49     21.65 o 
   5   7   3      156.58      124.61     63.25 o 
   6   7   3        0.44        5.51     56.80 o 
   7   7   3      335.93      335.64     79.78 o 
  -7   8   3        0.50      -86.24     86.24 o 
  -6   8   3      127.33       71.80     99.63 o 
  -5   8   3        8.44       -3.42     40.27 o 
  -4   8   3     1124.17     1044.64     68.02 o 
  -3   8   3      174.17      170.83     46.51 o 
  -2   8   3        2.63       -4.92     36.66 o 
  -1   8   3      200.60      209.66     48.08 o 
   0   8   3      102.11       93.88     40.06 o 
   1   8   3      428.49      447.87     54.14 o 
   2   8   3      183.08      193.56     38.84 o 
   3   8   3      319.63      360.96     42.27 o 
   4   8   3      183.01      187.48     70.47 o 
   5   8   3      122.13      131.07     67.81 o 
   6   8   3       38.80      -17.48     63.44 o 
  -7   9   3        8.97      132.77    104.09 o 
  -6   9   3       77.33       13.74    172.19 o 
  -5   9   3      106.31       29.82     42.55 o 
  -4   9   3      831.41      711.89     67.22 o 
  -3   9   3       49.63        9.31     41.63 o 
  -2   9   3       49.48       66.78     49.86 o 
  -1   9   3      324.84      269.94     55.63 o 
   0   9   3       33.09       27.71     42.73 o 
   1   9   3      637.70      698.62     67.94 o 
   2   9   3        1.33      -43.11     55.56 o 
   3   9   3       52.17        6.72     28.21 o 
   4   9   3        2.48       72.75     67.81 o 
   5   9   3        7.90      -53.57     65.91 o 
  -6  10   3       10.20      -90.99     90.99 o 
  -5  10   3       93.64       28.77    144.65 o 
  -4  10   3       37.68       30.13     82.53 o 
  -3  10   3       32.57       85.37     52.66 o 
  -2  10   3       73.91       57.93     51.05 o 
  -1  10   3      114.93       98.15     51.24 o 
   0  10   3      279.64      323.48     62.79 o 
   1  10   3      217.05      204.31     52.60 o 
   2  10   3        1.95      -11.97     63.82 o 
   3  10   3       78.90       30.96     74.65 o 
   4  10   3      160.34      187.67     82.63 o 
  -4  11   3       24.58      128.68     59.32 o 
  -3  11   3        2.38       -5.86     45.68 o 
  -2  11   3       33.52       67.03     54.77 o 
  -1  11   3       33.72       60.79     56.61 o 
   0  11   3      102.51      114.40    108.37 o 
   1  11   3      134.25      188.28     84.72 o 
   2  11   3        0.10        9.31     72.75 o 
   3  11   3       63.31       57.74     76.55 o 
  -1  12   3        1.34      126.91    160.79 o 
   0  12   3       89.73      171.23    205.43 o 
  -1 -12   4        7.50      -34.95     64.39 o 
   2 -12   4       61.37      210.08    131.45 o 
  -4 -11   4       50.87       42.87    102.10 o 
  -3 -11   4       12.04       18.93     43.50 o 
  -2 -11   4      375.29      320.56     41.10 o 
  -1 -11   4        8.37       -1.92     28.94 o 
   0 -11   4      167.78      198.47     34.23 o 
   2 -11   4       17.34      -79.97    124.42 o 
   3 -11   4      276.20      231.74    160.32 o 
   4 -11   4       11.57     -101.81    170.76 o 
  -5 -10   4        5.48       77.90     62.40 o 
  -4 -10   4        5.28       36.59     34.89 o 
  -3 -10   4      346.67      326.85     42.80 o 
  -2 -10   4      314.86      346.04     89.47 o 
  -1 -10   4       35.83       37.76     27.09 o 
   0 -10   4        4.58       -8.17     34.00 o 
   1 -10   4       21.80       -7.79     74.65 o 
   2 -10   4      102.23      112.67     35.07 o 
   3 -10   4      805.42      818.57     61.77 o 
   4 -10   4      129.26       77.00     47.08 o 
   5 -10   4      109.20       76.46     74.56 o 
   6 -10   4       55.76      -87.95    145.50 o 
  -6  -9   4       15.93        5.40     39.41 o 
  -5  -9   4       24.38       -1.69     33.97 o 
  -4  -9   4       43.23       55.36     33.78 o 
  -3  -9   4      424.00      458.16     46.56 o 
  -2  -9   4        7.96       -6.49     27.02 o 
  -1  -9   4        5.16      -25.25     25.25 o 
   0  -9   4       61.00       52.48     22.65 o 
   1  -9   4       67.02       60.38     22.33 o 
   2  -9   4      354.04      324.13     67.53 o 
   3  -9   4      134.31      120.50     41.23 o 
   4  -9   4      204.09      163.09     47.25 o 
   5  -9   4      144.98      160.57     48.51 o 
   6  -9   4       26.40      -31.22     54.14 o 
  -7  -8   4        2.69       24.15     39.50 o 
  -6  -8   4       90.06       93.20     58.98 o 
  -5  -8   4        1.39       42.64     48.34 o 
  -4  -8   4      160.43      175.32     37.83 o 
  -3  -8   4      921.11      831.11     84.81 o 
  -2  -8   4        2.91        0.27     24.96 o 
  -1  -8   4        3.80      -21.89     21.89 o 
   0  -8   4       21.31       -9.06     17.87 o 
   1  -8   4       31.17       33.45     20.17 o 
   2  -8   4      748.54      694.26     57.36 o 
   3  -8   4       28.55       -0.71     30.92 o 
   4  -8   4      432.93      522.77     72.18 o 
   5  -8   4      438.47      445.00     59.80 o 
   6  -8   4       13.49      -28.43     46.63 o 
   7  -8   4      193.14      103.23     76.45 o 
  -7  -7   4       11.90       25.54     38.26 o 
  -6  -7   4      144.85      106.03     38.83 o 
  -5  -7   4       80.00      123.69     31.94 o 
  -4  -7   4      424.70      470.01     43.71 o 
  -3  -7   4       85.03       95.25     30.41 o 
  -2  -7   4       13.29       13.85     23.69 o 
  -1  -7   4     1578.47     1551.23     59.31 o 
   0  -7   4        1.17        4.19     15.83 o 
   1  -7   4      520.02      505.92     59.80 o 
   2  -7   4      236.61      267.47     26.04 o 
   3  -7   4        2.34        7.76     25.16 o 
   4  -7   4        2.46       19.10     28.08 o 
   5  -7   4      153.46      152.34     46.44 o 
   6  -7   4      126.62      104.37     41.59 o 
   7  -7   4      302.97      289.72     52.67 o 
   8  -7   4       24.73       10.17     43.76 o 
  -8  -6   4        4.59        9.01     35.05 o 
  -7  -6   4      123.01      109.92     40.88 o 
  -6  -6   4        0.73      -12.27     28.46 o 
  -5  -6   4      119.88       99.82     30.93 o 
  -4  -6   4      874.45      879.86     47.10 o 
  -3  -6   4       59.13       42.66     23.68 o 
  -2  -6   4       54.05       94.74     24.14 o 
  -1  -6   4      742.20      737.66     31.65 o 
   0  -6   4     1027.61     1030.94     35.76 o 
   1  -6   4     1549.06     1554.02     41.58 o 
   2  -6   4      148.95      178.62     34.95 o 
   3  -6   4     1105.52     1045.09     60.97 o 
   4  -6   4     1119.55     1075.41     56.99 o 
   5  -6   4      419.38      470.93     47.99 o 
   6  -6   4       36.67       59.43     35.08 o 
   7  -6   4       36.46        3.71     38.23 o 
   8  -6   4       73.66       75.53     45.05 o 
  -8  -5   4        0.64      -34.23     34.23 o 
  -7  -5   4      308.36      280.26     43.71 o 
  -6  -5   4        3.21       29.54     27.69 o 
  -5  -5   4      341.58      334.20     37.42 o 
  -4  -5   4       10.90        7.71     20.34 o 
  -3  -5   4        2.88      -11.15     21.75 o 
  -2  -5   4      668.36      597.73     34.37 o 
  -1  -5   4      436.15      460.31     25.38 o 
   0  -5   4       86.36      114.18     17.23 o 
   1  -5   4      637.25      606.72     27.24 o 
   2  -5   4        0.01      -16.97     16.97 o 
   3  -5   4      946.44      950.44     48.52 o 
   4  -5   4      884.94      877.29     49.98 o 
   5  -5   4     1209.89     1191.28     59.67 o 
   6  -5   4       62.98       40.84     37.33 o 
   7  -5   4        7.56      -32.88     32.88 o 
   8  -5   4       88.84       26.75     38.48 o 
  -9  -4   4       20.72        1.21     38.39 o 
  -8  -4   4       27.27       -2.36     41.41 o 
  -7  -4   4       53.21       66.85     46.35 o 
  -6  -4   4      335.65      248.18     35.50 o 
  -5  -4   4      693.88      775.22     42.88 o 
  -4  -4   4      367.08      366.32     40.65 o 
  -3  -4   4      423.09      412.19     32.85 o 
  -2  -4   4     1765.51     1722.84     48.15 o 
  -1  -4   4       48.63       41.24     12.66 o 
   0  -4   4      115.73      167.03     24.06 o 
   1  -4   4      277.66      267.14     27.65 o 
   2  -4   4      482.01      441.80     32.75 o 
   3  -4   4     2571.81     2480.13     65.46 o 
   4  -4   4      253.42      270.46     31.91 o 
   5  -4   4      715.23      753.94     50.36 o 
   6  -4   4      150.63      160.11     32.30 o 
   7  -4   4       17.98       30.56     33.52 o 
   8  -4   4      137.35      104.41     43.13 o 
   9  -4   4       19.29       89.91    112.64 o 
  -9  -3   4        6.77      -22.75     38.17 o 
  -8  -3   4      141.72      119.86     40.16 o 
  -7  -3   4       52.54       32.54     29.77 o 
  -6  -3   4        0.50       -0.26     21.58 o 
  -5  -3   4      120.54      111.79     25.72 o 
  -4  -3   4        9.75      -11.52     17.32 o 
  -3  -3   4     2237.44     2296.13     54.55 o 
  -2  -3   4     3673.78     3589.65     62.39 o 
  -1  -3   4     1143.40     1072.75     28.90 o 
   0  -3   4        3.21        2.99     11.31 o 
   1  -3   4      132.22      154.72     21.76 o 
   2  -3   4      226.41      279.17     34.10 o 
   3  -3   4      158.03      205.57     26.66 o 
   4  -3   4      363.07      364.80     34.04 o 
   5  -3   4      272.13      254.75     33.45 o 
   6  -3   4      171.75      160.72     31.47 o 
   7  -3   4      107.80       84.47     35.35 o 
   8  -3   4      726.03      673.81    180.07 o 
   9  -3   4        6.79       -8.19     41.25 o 
  -9  -2   4        2.99       -4.05     35.98 o 
  -8  -2   4      236.87      226.55     43.68 o 
  -7  -2   4       34.55        6.19     26.20 o 
  -6  -2   4       38.03       28.74     23.00 o 
  -5  -2   4      483.09      503.80     33.54 o 
  -4  -2   4       83.24       77.79     19.98 o 
  -3  -2   4     1331.00     1344.60     41.44 o 
  -2  -2   4        6.20       24.88     16.38 o 
  -1  -2   4      810.61      781.76     25.12 o 
   0  -2   4      493.23      428.96     23.05 o 
   1  -2   4       29.03       20.55     15.28 o 
   2  -2   4     4038.65     3774.58     67.91 o 
   3  -2   4      127.01      122.38     25.45 o 
   4  -2   4        0.98      -13.33     16.83 o 
   5  -2   4      315.88      250.46     33.14 o 
   6  -2   4      269.39      230.03     35.62 o 
   7  -2   4      143.34      121.93     34.48 o 
   8  -2   4      541.34      347.99     62.68 o 
   9  -2   4       11.88       70.85    131.26 o 
  -9  -1   4      269.90      139.24     70.57 o 
  -8  -1   4      412.97      333.00     45.70 o 
  -7  -1   4        4.42       15.38     25.77 o 
  -6  -1   4      252.14      227.23     30.66 o 
  -5  -1   4       76.63       71.85     21.92 o 
  -4  -1   4       44.49       67.72     18.07 o 
  -3  -1   4      784.38      763.15     32.36 o 
  -2  -1   4       57.15       67.17      7.32 o 
  -1  -1   4        2.75       12.44     11.80 o 
   0  -1   4     1410.54     1371.43     40.79 o 
   1  -1   4       11.20       54.33     20.13 o 
   2  -1   4     3599.75     3573.21     63.06 o 
   3  -1   4       16.17        9.06     15.95 o 
   4  -1   4      954.65      936.73     46.02 o 
   5  -1   4       74.13       59.78     23.51 o 
   6  -1   4        2.00       -1.77     23.54 o 
   7  -1   4      688.44      691.82     75.41 o 
   8  -1   4      142.57       47.92     34.87 o 
   9  -1   4       15.90       39.51     49.01 o 
  -9   0   4      306.41      261.67     45.42 o 
  -8   0   4        0.66      -30.03     30.03 o 
  -7   0   4      257.71      223.46     34.27 o 
  -6   0   4      469.13      502.11     37.92 o 
  -5   0   4      189.17      179.33     25.65 o 
  -4   0   4     1170.50     1261.00     31.14 o 
  -3   0   4      944.10     1112.36     40.84 o 
  -2   0   4        4.27        7.68     12.91 o 
  -1   0   4       12.67       17.41     13.63 o 
   0   0   4      338.17      330.08     18.56 o 
   1   0   4     5946.35     5930.19     53.69 o 
   2   0   4     2746.16     2685.89     55.76 o 
   3   0   4      345.95      310.07     27.80 o 
   4   0   4     1341.97     1430.72     52.09 o 
   5   0   4      166.42      162.86     28.93 o 
   6   0   4       19.98        0.02     24.21 o 
   7   0   4      227.12      242.93     38.09 o 
   8   0   4       20.26       58.98     34.29 o 
   9   0   4       33.47       11.97     45.02 o 
  -9   1   4      313.56      277.65     44.16 o 
  -8   1   4       13.02       21.48     32.02 o 
  -7   1   4       85.39       99.75     29.13 o 
  -6   1   4      113.78      129.00     27.47 o 
  -5   1   4        2.45       18.88     15.82 o 
  -4   1   4     2190.41     2206.63     42.18 o 
  -3   1   4      225.82      240.53     18.23 o 
  -2   1   4     2186.58     2124.28     35.05 o 
  -1   1   4      351.87      394.30     29.47 o 
   0   1   4      166.65      160.53     18.08 o 
   1   1   4     1423.83     1360.47     43.19 o 
   2   1   4      822.91      870.42     26.03 o 
   3   1   4       92.12       57.56     26.73 o 
   4   1   4      209.53      190.37     26.25 o 
   5   1   4       90.49       69.09     23.63 o 
   6   1   4      689.28      754.44     47.49 o 
   7   1   4      347.98      342.17     55.75 o 
   8   1   4      124.94      211.98     36.67 o 
   9   1   4      124.20      160.70     49.01 o 
  -9   2   4      127.67       81.54     35.71 o 
  -8   2   4        8.91       25.40     28.86 o 
  -7   2   4       67.29       60.87     36.19 o 
  -6   2   4      122.75      113.68     20.62 o 
  -5   2   4     1578.76     1728.85     57.28 o 
  -4   2   4      980.43     1022.49     31.23 o 
  -3   2   4       33.12       27.11     12.17 o 
  -2   2   4      961.04     1017.03     48.59 o 
  -1   2   4       65.51       76.89     22.32 o 
   0   2   4     1239.15     1215.58     44.72 o 
   1   2   4     3299.16     3106.30     74.96 o 
   2   2   4      176.29      216.10     21.86 o 
   3   2   4      748.16      744.35     27.08 o 
   4   2   4      654.83      610.36     67.55 o 
   5   2   4        0.49      -10.47     14.66 o 
   6   2   4      755.54      716.86     46.94 o 
   7   2   4       98.37      108.41     31.36 o 
   8   2   4      113.38        7.60     45.02 o 
   9   2   4      156.17      205.15     52.62 o 
  -9   3   4       20.64      -20.99     29.77 o 
  -8   3   4       45.25       56.16     30.34 o 
  -7   3   4      288.82      300.41     36.92 o 
  -6   3   4       97.40       97.94     22.51 o 
  -5   3   4      544.11      552.80     29.44 o 
  -4   3   4      204.28      226.24     34.74 o 
  -3   3   4     1171.90     1182.44     33.33 o 
  -2   3   4      377.50      356.71     36.46 o 
  -1   3   4      689.13      668.69     46.54 o 
   0   3   4      217.58      274.00     32.21 o 
   1   3   4     1569.22     1542.15     52.53 o 
   2   3   4      104.05      121.02     26.90 o 
   3   3   4      347.81      342.70     25.26 o 
   4   3   4      623.92      621.66     28.86 o 
   5   3   4      283.61      307.00     30.59 o 
   6   3   4      854.74      790.18     61.16 o 
   7   3   4       21.12        3.43     25.68 o 
   8   3   4      285.09      318.74     54.71 o 
  -8   4   4       80.66       65.72     54.52 o 
  -7   4   4       37.56       53.58     20.70 o 
  -6   4   4      302.52      281.37     27.39 o 
  -5   4   4     1221.98     1278.55    100.67 o 
  -4   4   4      398.73      391.99     26.21 o 
  -3   4   4      199.72      190.82     33.77 o 
  -2   4   4       17.86       -3.18     22.10 o 
  -1   4   4      118.70       68.12     26.60 o 
   0   4   4     4644.19     4653.94     90.24 o 
   1   4   4      110.53      146.62     28.39 o 
   2   4   4       53.89       75.09     13.45 o 
   3   4   4      681.51      698.17     27.40 o 
   4   4   4       24.34       36.45     18.04 o 
   5   4   4       16.73       26.11     24.94 o 
   6   4   4       67.49       65.01     21.80 o 
   7   4   4      116.97      124.04     41.79 o 
   8   4   4      285.58      359.77     58.69 o 
  -7   5   4       22.35      -36.85     47.87 o 
  -6   5   4      132.23      148.61     39.30 o 
  -5   5   4      293.77      271.53     46.09 o 
  -4   5   4        0.12      -29.77     36.85 o 
  -3   5   4      235.17      215.52     37.67 o 
  -2   5   4       67.79       97.36     35.71 o 
  -1   5   4       76.37       47.40     27.13 o 
   0   5   4     1298.28     1343.35     58.59 o 
   1   5   4       94.49       87.64     29.00 o 
   2   5   4      858.68      845.09     27.63 o 
   3   5   4        1.25       25.33     20.48 o 
   4   5   4      254.44      243.24     21.94 o 
   5   5   4      447.90      491.79     33.22 o 
   6   5   4        1.06       36.07     25.60 o 
   7   5   4      204.63      179.88     42.36 o 
   8   5   4       65.02       56.04     52.62 o 
  -8   6   4       55.10       12.35     53.38 o 
  -7   6   4      100.29        9.92     82.53 o 
  -6   6   4     1126.50     1083.66    117.01 o 
  -5   6   4      232.53      156.62     44.47 o 
  -4   6   4       30.47      -32.49     32.49 o 
  -3   6   4        2.53        5.92     30.14 o 
  -2   6   4        0.15      -28.31     32.29 o 
  -1   6   4      676.34      672.28     51.52 o 
   0   6   4       73.97       46.92     30.46 o 
   1   6   4       77.92       48.02     31.44 o 
   2   6   4     1903.78     2030.41     73.05 o 
   3   6   4      341.88      396.84     36.01 o 
   4   6   4        2.78       20.88     17.07 o 
   5   6   4      346.71      390.92     35.04 o 
   6   6   4       23.01      -29.25     46.73 o 
  -8   7   4      123.92      226.61     98.20 o 
  -7   7   4        7.72       -2.09     40.27 o 
  -6   7   4      210.87       89.96    170.20 o 
  -5   7   4       23.81      -31.98     39.69 o 
  -4   7   4      533.63      476.87     60.04 o 
  -3   7   4      258.63      203.43     46.20 o 
  -2   7   4      232.66      259.54     46.35 o 
  -1   7   4      106.39      119.74     38.51 o 
   0   7   4       21.49       -0.70     40.36 o 
   1   7   4      225.18      197.37     54.90 o 
   2   7   4      245.40      225.35     41.02 o 
   3   7   4       85.17       96.05     26.31 o 
   4   7   4      371.81      345.11     31.24 o 
   5   7   4       41.32       68.38     64.58 o 
   6   7   4      126.41      116.82     66.67 o 
  -7   8   4      143.45      119.29     64.20 o 
  -6   8   4      178.81      155.78    157.47 o 
  -5   8   4       45.09      -45.40     97.92 o 
  -4   8   4      708.27      606.01    150.16 o 
  -3   8   4      117.91       57.20     44.70 o 
  -2   8   4      479.73      534.48     62.32 o 
  -1   8   4      577.49      601.21     64.67 o 
   0   8   4        0.52       -1.97     60.69 o 
   1   8   4      259.60      292.37     51.19 o 
   2   8   4      322.32      316.73     47.43 o 
   3   8   4        0.30        3.31     34.10 o 
   4   8   4       75.25       70.06     24.76 o 
   5   8   4        9.75        1.33     62.68 o 
   6   8   4       65.98       64.96     63.82 o 
  -6   9   4       43.18      -28.37    145.50 o 
  -5   9   4      210.69       61.33    196.88 o 
  -4   9   4      426.43      264.37    176.08 o 
  -3   9   4       56.07       -6.55     72.94 o 
  -2   9   4      285.83      289.93     58.75 o 
  -1   9   4       77.36       42.14     51.48 o 
   0   9   4      151.16      104.89     48.91 o 
   1   9   4      463.84      414.64     60.19 o 
   2   9   4       33.53      -26.23     62.59 o 
   3   9   4       14.55       -1.91     31.55 o 
   4   9   4       44.75        7.79     68.38 o 
   5   9   4       16.74       10.64     67.62 o 
  -5  10   4      219.31       79.09    158.61 o 
  -4  10   4       19.12       27.35     48.25 o 
  -3  10   4       13.99       13.04     51.73 o 
  -2  10   4       53.24       89.49     55.00 o 
  -1  10   4       30.22        3.82     50.29 o 
   0  10   4      148.35      105.16     55.10 o 
   1  10   4      567.78      616.36     69.71 o 
   2  10   4       42.96       20.42     44.32 o 
   3  10   4      166.30      175.70     84.91 o 
   4  10   4       13.21      -41.03     76.55 o 
  -4  11   4       69.52       47.33     58.22 o 
  -3  11   4       14.90       60.90     52.59 o 
  -2  11   4        1.46       63.04     84.72 o 
  -1  11   4        7.68      -48.04     48.04 o 
   0  11   4      278.58      317.96    111.41 o 
   1  11   4       39.56      118.53     55.37 o 
   2  11   4       45.10      -40.69     43.71 o 
  -3 -11   5       51.20       68.16     39.15 o 
  -2 -11   5      137.24      170.86     40.54 o 
  -1 -11   5       94.24       81.66     33.71 o 
   1 -11   5        0.25        5.51     38.56 o 
   2 -11   5      200.17      200.96     70.85 o 
   3 -11   5      416.81      392.10     54.56 o 
   4 -11   5       25.08       -2.85    156.52 o 
  -4 -10   5        4.11        5.81     31.74 o 
  -3 -10   5      297.99      313.01     42.38 o 
  -2 -10   5        1.73      -31.76     64.96 o 
  -1 -10   5      106.14      134.40     33.08 o 
   0 -10   5       72.19       71.42     40.27 o 
   1 -10   5       10.66       13.54     42.26 o 
   2 -10   5      307.43      329.24     47.23 o 
   3 -10   5      163.75      221.80     59.83 o 
   4 -10   5      131.43       57.58    111.79 o 
   5 -10   5      301.34      294.91     66.58 o 
  -6  -9   5        4.46        4.55     34.24 o 
  -5  -9   5       23.35      -28.35     52.81 o 
  -4  -9   5       60.32      101.22     77.88 o 
  -3  -9   5      125.56       99.75     60.21 o 
  -2  -9   5       15.88       26.59     40.55 o 
  -1  -9   5      299.86      280.58     38.51 o 
   0  -9   5       49.93       65.07     25.51 o 
   1  -9   5        6.02       -6.19     56.98 o 
   2  -9   5      852.78      911.48     61.48 o 
   3  -9   5       75.52       30.14     64.58 o 
   4  -9   5      119.99      111.55    128.12 o 
   5  -9   5        1.09      -16.01     43.38 o 
   6  -9   5      193.69      117.55     54.96 o 
  -6  -8   5       35.62       39.50     51.19 o 
  -5  -8   5       36.11       45.06     35.91 o 
  -4  -8   5      500.49      573.72     51.20 o 
  -3  -8   5      252.02      227.74     38.69 o 
  -2  -8   5       63.55      101.47     30.37 o 
  -1  -8   5      231.90      282.46     54.71 o 
   0  -8   5       63.64       76.98     22.90 o 
   1  -8   5       80.20       89.84     32.01 o 
   2  -8   5       95.61       40.00     31.79 o 
   3  -8   5        5.18      -23.78     71.42 o 
   4  -8   5       66.08       16.73     62.59 o 
   5  -8   5        7.54      -19.59     48.63 o 
   6  -8   5       20.72      -35.74     48.72 o 
   7  -8   5      281.27      271.31     66.77 o 
  -7  -7   5       23.02      -18.67     37.04 o 
  -6  -7   5       64.64       49.93     37.75 o 
  -5  -7   5        7.03      -32.81     33.72 o 
  -4  -7   5      270.82      259.43     39.87 o 
  -3  -7   5       86.84       87.89     30.55 o 
  -2  -7   5      285.94      297.54     36.07 o 
  -1  -7   5       66.16       73.69     23.72 o 
   0  -7   5       31.21       32.79     18.90 o 
   1  -7   5     1977.54     1920.22     50.96 o 
   2  -7   5      530.03      566.85     50.11 o 
   3  -7   5        0.75      -26.20     26.20 o 
   4  -7   5       52.68       39.67     32.43 o 
   5  -7   5       25.35       26.44     38.15 o 
   6  -7   5        1.95       -6.03     42.26 o 
   7  -7   5      336.13      250.72     77.40 o 
  -8  -6   5        1.45       16.53     36.44 o 
  -7  -6   5       92.69       72.45     41.32 o 
  -6  -6   5       15.27        8.18     36.19 o 
  -5  -6   5      450.70      441.86     45.82 o 
  -4  -6   5      519.01      437.28     69.33 o 
  -3  -6   5      129.46      151.15     35.05 o 
  -2  -6   5       10.55       28.22     22.26 o 
  -1  -6   5       69.27       73.75     18.42 o 
   0  -6   5        2.64        0.49     14.67 o 
   1  -6   5      895.81      931.18     34.40 o 
   2  -6   5        9.06       -1.99     22.63 o 
   3  -6   5     1074.25     1071.03     69.33 o 
   4  -6   5      524.48      612.01     51.85 o 
   5  -6   5        9.45        3.92     30.36 o 
   6  -6   5      152.65      122.69     66.10 o 
   7  -6   5       23.60       29.71     43.48 o 
   8  -6   5       64.01       69.69     43.16 o 
  -8  -5   5       78.35       86.79     43.17 o 
  -7  -5   5       55.49       37.81     37.97 o 
  -6  -5   5        0.56      -10.54     29.29 o 
  -5  -5   5      347.57      309.80     39.02 o 
  -4  -5   5      297.68      273.12     35.45 o 
  -3  -5   5       33.90       24.95     20.89 o 
  -2  -5   5       94.30       95.55     24.20 o 
  -1  -5   5       49.22       80.24     20.77 o 
   0  -5   5      656.06      672.50     30.13 o 
   1  -5   5     1371.76     1341.35     60.40 o 
   2  -5   5      191.46      231.73     31.06 o 
   3  -5   5     1284.41     1147.13     56.39 o 
   4  -5   5       35.18       47.75     26.74 o 
   5  -5   5        4.49       -2.55     37.42 o 
   6  -5   5      675.16      603.50     62.02 o 
   7  -5   5       57.50       -7.69     36.35 o 
   8  -5   5      199.30      204.42     49.78 o 
  -8  -4   5       78.27       79.98     61.07 o 
  -7  -4   5        7.39       10.15     32.97 o 
  -6  -4   5      246.70      235.18     36.97 o 
  -5  -4   5      860.53      898.60     46.64 o 
  -4  -4   5      191.65      198.85     30.71 o 
  -3  -4   5      717.50      710.25     38.31 o 
  -2  -4   5     1547.72     1543.59     48.24 o 
  -1  -4   5      153.33      149.98     17.53 o 
   0  -4   5      950.39      974.74     31.56 o 
   1  -4   5       11.98       30.52     19.05 o 
   2  -4   5      160.54      137.44     25.26 o 
   3  -4   5      865.83      940.91     49.41 o 
   4  -4   5       46.97       65.43     25.00 o 
   5  -4   5      266.24      314.24     38.80 o 
   6  -4   5      307.87      298.09     44.05 o 
   7  -4   5       86.29       83.25     40.84 o 
   8  -4   5      272.46      250.75     52.91 o 
  -9  -3   5        2.17        3.30     37.69 o 
  -8  -3   5       68.74       26.58     38.68 o 
  -7  -3   5       88.84       66.23     34.16 o 
  -6  -3   5       96.57       83.32     28.98 o 
  -5  -3   5       85.22       82.02     25.35 o 
  -4  -3   5       43.14       23.57     21.21 o 
  -3  -3   5     2100.60     2089.02     55.55 o 
  -2  -3   5      711.71      743.06     35.64 o 
  -1  -3   5      429.57      412.65     23.14 o 
   0  -3   5     3648.83     3571.68     55.15 o 
   1  -3   5       16.64       34.25     18.47 o 
   2  -3   5      730.11      681.84     40.54 o 
   3  -3   5      590.64      473.29     35.89 o 
   4  -3   5        2.33      -11.35     18.42 o 
   5  -3   5      422.84      453.84     43.37 o 
   6  -3   5       14.96        6.86     34.29 o 
   7  -3   5      579.44      489.91    122.61 o 
   8  -3   5      153.00      144.22     78.64 o 
  -9  -2   5       65.73       36.73     41.77 o 
  -8  -2   5       33.63       29.92     36.94 o 
  -7  -2   5       15.97       45.19     30.36 o 
  -6  -2   5      531.45      600.04     40.94 o 
  -5  -2   5      291.49      284.18     33.62 o 
  -4  -2   5      344.58      369.13     32.67 o 
  -3  -2   5     1154.48     1115.89     53.95 o 
  -2  -2   5       32.37       29.50     18.63 o 
  -1  -2   5      585.99      572.17     25.05 o 
   0  -2   5      112.84      115.02     16.53 o 
   1  -2   5        0.40       27.09     18.12 o 
   2  -2   5     1622.19     1631.83     52.15 o 
   3  -2   5      108.59      133.85     24.12 o 
   4  -2   5      662.93      603.15     40.78 o 
   5  -2   5      150.16      137.65     29.49 o 
   6  -2   5       82.51       37.50     29.05 o 
   7  -2   5      336.08      286.12     43.37 o 
   8  -2   5      122.72      125.48     53.66 o 
   9  -2   5       19.86       -4.07     33.47 o 
  -9  -1   5      170.60      101.48     43.78 o 
  -8  -1   5        0.69       -7.24     33.80 o 
  -7  -1   5       39.20       57.12     35.05 o 
  -6  -1   5      141.49      124.34     28.39 o 
  -5  -1   5      167.13      154.50     27.46 o 
  -4  -1   5      489.37      515.80     32.75 o 
  -3  -1   5       59.79       75.05     19.64 o 
  -2  -1   5        6.69       -7.52     15.11 o 
  -1  -1   5     1411.76     1247.78     30.40 o 
   0  -1   5        4.98      -11.32     11.32 o 
   1  -1   5     2242.82     2126.30     63.44 o 
   2  -1   5     1013.29      910.82     40.17 o 
   3  -1   5       17.29       14.22     20.13 o 
   4  -1   5       40.28       13.90     21.29 o 
   5  -1   5       58.01       43.42     24.63 o 
   6  -1   5      407.46      413.09     46.54 o 
   7  -1   5      195.82      160.28     41.60 o 
   8  -1   5       51.51       75.48     38.70 o 
   9  -1   5      236.53      270.04     63.35 o 
  -9   0   5       30.40       69.73     44.16 o 
  -8   0   5       22.60      -11.58     33.22 o 
  -7   0   5      501.36      467.47     45.03 o 
  -6   0   5      186.32      186.80     31.36 o 
  -5   0   5      140.18      155.01     27.63 o 
  -4   0   5     1295.41     1444.94     59.72 o 
  -3   0   5     1619.92     1669.55     38.34 o 
  -2   0   5        2.78       12.09      9.07 o 
  -1   0   5      421.19      423.60     19.11 o 
   0   0   5       47.05       56.33     13.09 o 
   1   0   5      610.78      604.17     23.39 o 
   2   0   5      219.97      230.22     73.99 o 
   3   0   5     1075.08      963.21     43.19 o 
   4   0   5      200.51      171.84     27.31 o 
   5   0   5      192.93      157.89     29.91 o 
   6   0   5       19.97       19.11     27.27 o 
   7   0   5      292.20      203.20     38.62 o 
   8   0   5       16.19       21.43     37.37 o 
   9   0   5       75.57       84.53     47.30 o 
  -9   1   5      150.82      182.32     63.92 o 
  -8   1   5       87.08      100.30     34.55 o 
  -7   1   5      176.32      188.86     34.65 o 
  -6   1   5       17.07       13.63     23.92 o 
  -5   1   5      413.60      464.39     32.69 o 
  -4   1   5      309.57      363.76     28.83 o 
  -3   1   5      256.66      234.43     25.91 o 
  -2   1   5        5.72       -5.55     13.82 o 
  -1   1   5      230.27      227.79     17.91 o 
   0   1   5      538.57      502.85     29.74 o 
   1   1   5     1843.97     1669.81     51.90 o 
   2   1   5      595.00      587.00     24.45 o 
   3   1   5      718.19      656.21     33.11 o 
   4   1   5      485.36      448.66     42.74 o 
   5   1   5        4.81       -0.05     23.45 o 
   6   1   5      626.52      702.32     70.09 o 
   7   1   5      160.52      143.10     34.46 o 
   8   1   5       23.72       56.70     42.36 o 
  -9   2   5      152.73      154.06     38.93 o 
  -8   2   5       56.04       49.52     32.07 o 
  -7   2   5      249.81      303.43     39.32 o 
  -6   2   5       93.45       61.67     31.82 o 
  -5   2   5      518.61      539.97     28.72 o 
  -4   2   5     1123.94     1120.29     33.92 o 
  -3   2   5      418.45      423.51     22.34 o 
  -2   2   5      492.21      509.67     26.91 o 
  -1   2   5      288.69      346.58     34.67 o 
   0   2   5      116.30      128.30     19.19 o 
   1   2   5      705.24      665.56     25.35 o 
   2   2   5       53.70       57.56     14.42 o 
   3   2   5     1046.44     1019.97     32.28 o 
   4   2   5      193.56      217.03     42.87 o 
   5   2   5       98.31       77.94     26.77 o 
   6   2   5     1006.78      993.63     54.01 o 
   7   2   5       13.74       44.13     31.16 o 
   8   2   5       77.08      101.62     46.35 o 
  -9   3   5        0.05       -4.75     52.81 o 
  -8   3   5       77.87       64.58     55.28 o 
  -7   3   5       72.56       40.95     33.34 o 
  -6   3   5      175.52      137.83     24.24 o 
  -5   3   5      344.01      397.04     27.75 o 
  -4   3   5      118.53      120.15     17.28 o 
  -3   3   5      458.77      462.23     25.08 o 
  -2   3   5      865.36      850.97     56.04 o 
  -1   3   5      604.94      528.92     40.07 o 
   0   3   5     3410.44     3446.06     89.94 o 
   1   3   5     1685.51     1649.08     32.28 o 
   2   3   5        3.44       18.95     16.24 o 
   3   3   5      120.13      121.98     18.16 o 
   4   3   5       53.34       39.76     18.25 o 
   5   3   5      803.69      814.42     56.89 o 
   6   3   5      266.86      245.97     35.64 o 
   7   3   5        4.88       44.69     35.05 o 
   8   3   5      356.56      374.77     59.07 o 
  -9   4   5      167.95      178.74     65.15 o 
  -8   4   5       97.07       87.00     58.88 o 
  -7   4   5       43.27       33.05     55.28 o 
  -6   4   5      140.51      103.81     85.19 o 
  -5   4   5      817.49      801.02     86.43 o 
  -3   4   5      751.29      698.86     51.00 o 
  -2   4   5      714.02      700.63     54.90 o 
  -1   4   5       12.05      -29.62     30.20 o 
   0   4   5     2541.93     2688.27     75.64 o 
   1   4   5       43.99       54.39     23.30 o 
   2   4   5     1102.44     1202.19     31.23 o 
   3   4   5       38.67       49.00     17.73 o 
   4   4   5      180.04      212.92     24.04 o 
   5   4   5      274.35      218.47     26.99 o 
   6   4   5       73.16      124.99     36.85 o 
   7   4   5      230.56      231.36     43.12 o 
   8   4   5       68.80       72.37     55.66 o 
  -7   5   5       14.01      -24.34     31.91 o 
  -6   5   5      585.97      584.16     54.86 o 
  -5   5   5       95.12       59.31     40.74 o 
  -4   5   5      320.53      250.66     46.04 o 
  -3   5   5      159.75      101.80     36.37 o 
  -2   5   5        8.43      -21.51     59.36 o 
  -1   5   5     1447.76     1368.94     64.94 o 
   0   5   5     2061.07     1968.46     70.78 o 
   1   5   5        2.78       -4.10     23.82 o 
   2   5   5      397.23      400.52     40.96 o 
   3   5   5       99.30       91.94     48.63 o 
   4   5   5      614.88      618.12     40.42 o 
   5   5   5      270.78      218.30     38.60 o 
   6   5   5        2.24       44.07     32.48 o 
  -8   6   5      102.77       98.77     68.95 o 
  -7   6   5      134.32       32.59    105.42 o 
  -6   6   5     1050.73      857.81    109.03 o 
  -5   6   5       26.66      -42.79     70.85 o 
  -4   6   5      439.13      408.78     88.42 o 
  -3   6   5       48.49      -22.59     86.05 o 
  -2   6   5      351.50      319.61     72.85 o 
  -1   6   5       56.33       11.78     33.81 o 
   0   6   5       63.69       33.62     33.24 o 
   1   6   5      612.25      529.82     48.71 o 
   2   6   5       94.02      124.48     32.44 o 
   3   6   5       92.27       38.56     50.15 o 
   4   6   5      638.87      628.66     39.77 o 
   5   6   5      173.74      207.22     31.97 o 
   6   6   5      257.87      201.54     65.53 o 
  -7   7   5      100.19      -32.61    135.81 o 
  -6   7   5      242.96      145.95    176.37 o 
  -5   7   5       12.08      -12.73     47.87 o 
  -4   7   5        2.66       11.78     43.31 o 
  -3   7   5      208.20      193.94     64.01 o 
  -2   7   5      904.35      880.66     64.85 o 
  -1   7   5      806.73      783.85     61.27 o 
   0   7   5        2.55        0.57     43.12 o 
   1   7   5       24.26       -8.83     31.34 o 
   2   7   5        6.33      -27.01     27.01 o 
   3   7   5        0.23        8.96     27.16 o 
   4   7   5      385.83      494.59     35.92 o 
   5   7   5       24.43       -6.67     25.33 o 
   6   7   5       99.30       97.25     62.68 o 
  -7   8   5      186.01      122.65     57.26 o 
  -6   8   5       87.50      136.76     54.14 o 
  -5   8   5        5.91       -2.09     50.72 o 
  -4   8   5      136.41       59.19    100.01 o 
  -3   8   5      199.14      171.41    125.08 o 
  -2   8   5      465.20      460.82     62.79 o 
  -1   8   5      229.65      209.63     53.09 o 
   0   8   5      315.95      335.22     56.59 o 
   1   8   5       90.65       90.32     43.18 o 
   2   8   5      130.33      125.02     42.81 o 
   3   8   5       10.63       24.72     28.88 o 
   4   8   5       79.03      119.63     27.91 o 
   5   8   5        3.25        0.19     66.86 o 
  -6   9   5       29.83      -80.73     80.73 o 
  -5   9   5       28.82       20.70     49.77 o 
  -4   9   5        5.73       26.21     56.80 o 
  -3   9   5      141.02       13.75    140.28 o 
  -2   9   5      320.58      331.49     62.14 o 
  -1   9   5       57.95       -2.95     69.14 o 
   0   9   5      116.02       62.47     48.82 o 
   1   9   5      355.10      347.59     59.45 o 
   2   9   5       97.79       50.78     64.39 o 
   3   9   5      263.88      294.94     46.25 o 
   4   9   5        0.52      -17.67     72.56 o 
  -4  10   5      156.68      109.22     57.93 o 
  -3  10   5        0.48      -16.54     48.59 o 
  -2  10   5       15.95       -9.94     54.35 o 
  -1  10   5        0.47      -36.05     52.10 o 
   0  10   5      211.99      135.79     58.52 o 
   1  10   5      429.02      365.99     60.23 o 
   2  10   5        0.28       -7.98     74.27 o 
   3  10   5       98.42      153.95     39.39 o 
  -2  11   5       32.50       98.81     77.21 o 
  -1  11   5       11.10       59.39    120.52 o 
   0  11   5      239.72      305.45     57.28 o 
   1  11   5       55.98      101.88     50.02 o 
  -2 -11   6        8.84        2.99     35.65 o 
  -1 -11   6       13.01       22.41     44.26 o 
   1 -11   6       25.10       20.51     41.98 o 
   2 -11   6      260.72      205.72     54.14 o 
   3 -11   6       48.47       98.06     86.05 o 
  -4 -10   6        4.33       29.09     33.66 o 
  -3 -10   6       74.59       93.75     35.07 o 
  -2 -10   6       31.89        4.83     41.60 o 
  -1 -10   6       68.39      101.03     32.28 o 
   0 -10   6      186.97      153.29     45.02 o 
   1 -10   6       30.12       65.34     43.12 o 
   2 -10   6       89.43       87.06     42.01 o 
   3 -10   6       20.09      -58.46    100.01 o 
   4 -10   6      267.46      215.69    112.17 o 
   5 -10   6      117.32      106.94    137.90 o 
  -5  -9   6       21.15       16.82     34.21 o 
  -4  -9   6       45.00       12.80     33.68 o 
  -3  -9   6      104.71      109.26     36.83 o 
  -2  -9   6       90.07       99.58     31.86 o 
  -1  -9   6      316.43      354.45     54.90 o 
   0  -9   6       67.72      107.70     41.60 o 
   1  -9   6      301.38      356.77     56.42 o 
   2  -9   6      146.65      156.59     46.08 o 
   3  -9   6       34.22       26.11     49.67 o 
   4  -9   6      241.00      215.67     58.23 o 
   5  -9   6       25.76       65.66     52.92 o 
   6  -9   6       77.89       87.73     55.92 o 
  -6  -8   6       76.42      118.13     38.22 o 
  -5  -8   6        2.61       21.84     38.02 o 
  -4  -8   6      178.24      213.62     40.97 o 
  -3  -8   6       44.82       26.00     35.14 o 
  -2  -8   6      649.12      630.33     46.94 o 
  -1  -8   6      217.28      214.07     50.15 o 
   0  -8   6       26.63       18.92     23.93 o 
   1  -8   6       79.91       92.12     34.57 o 
   2  -8   6      643.01      671.36     55.42 o 
   3  -8   6       15.62      -35.95     35.95 o 
   4  -8   6       17.06      -37.06     41.08 o 
   5  -8   6       33.00       -1.12     46.90 o 
   6  -8   6      338.66      321.95     64.95 o 
  -7  -7   6       26.24       44.70     33.48 o 
  -6  -7   6       39.82       48.60     41.44 o 
  -5  -7   6       41.31       23.41     34.19 o 
  -4  -7   6      191.29      184.49     38.03 o 
  -3  -7   6       37.03       27.70     34.57 o 
  -2  -7   6      316.14      421.91     41.66 o 
  -1  -7   6       11.78        3.45     21.53 o 
   0  -7   6      421.56      509.52     36.73 o 
   1  -7   6     1013.85      973.53     57.33 o 
   2  -7   6      462.54      514.83     54.14 o 
   3  -7   6      391.19      483.51     53.05 o 
   4  -7   6       30.45       11.21     37.24 o 
   5  -7   6        2.11       11.00     49.67 o 
   6  -7   6      171.69      116.11     52.67 o 
   7  -7   6       31.69       17.10     67.05 o 
  -7  -6   6       35.04       45.60     38.85 o 
  -6  -6   6        1.93      -15.30     34.96 o 
  -5  -6   6       57.07       66.23     34.96 o 
  -4  -6   6      496.81      472.84     45.72 o 
  -3  -6   6       81.37       63.62     29.57 o 
  -2  -6   6       11.57       16.61     23.01 o 
  -1  -6   6      106.33      109.74     26.04 o 
   0  -6   6      110.38      108.33     20.70 o 
   1  -6   6      639.05      692.78     46.05 o 
   2  -6   6       95.59       86.45     30.84 o 
   3  -6   6      402.69      436.71     47.84 o 
   4  -6   6      305.78      319.87     60.88 o 
   5  -6   6       57.33       72.30     45.40 o 
   6  -6   6      344.26      237.40     53.31 o 
   7  -6   6       45.42       34.06     70.09 o 
  -8  -5   6       26.69       20.76     40.14 o 
  -7  -5   6       24.47       43.62     43.00 o 
  -6  -5   6       84.80       35.30     34.32 o 
  -5  -5   6      489.55      446.95     46.64 o 
  -4  -5   6      162.37      147.20     31.56 o 
  -3  -5   6      148.83      193.76     32.72 o 
  -2  -5   6       16.10       28.08     29.06 o 
  -1  -5   6      196.86      186.92     22.20 o 
   0  -5   6     1255.77     1255.14     39.84 o 
   1  -5   6      483.36      520.48     42.54 o 
   2  -5   6      508.42      568.73     45.67 o 
   3  -5   6       45.83       63.31     29.24 o 
   4  -5   6        3.02       21.99     26.04 o 
   5  -5   6      126.58      176.44     41.45 o 
   6  -5   6      297.53      234.57     46.58 o 
   7  -5   6       18.02        8.09     44.48 o 
   8  -5   6      150.89      229.98     54.01 o 
  -8  -4   6       36.23       30.52     41.30 o 
  -7  -4   6       52.35       21.51     39.52 o 
  -6  -4   6       89.92      116.16     35.67 o 
  -5  -4   6      830.22      828.50     48.26 o 
  -4  -4   6      140.56      109.05     29.18 o 
  -3  -4   6      203.93      226.13     31.54 o 
  -2  -4   6       52.24       46.93     22.53 o 
  -1  -4   6        1.78       21.43     13.72 o 
   0  -4   6      435.45      431.82     26.82 o 
   1  -4   6      852.55      848.29     47.57 o 
   2  -4   6      620.66      595.98     59.17 o 
   3  -4   6       96.79       83.32     28.17 o 
   4  -4   6      102.79      105.46     31.38 o 
   5  -4   6     1231.16     1193.17     62.97 o 
   6  -4   6      120.76       94.82     37.75 o 
   7  -4   6      368.80      432.01     58.99 o 
   8  -4   6       35.61      -17.94     50.24 o 
  -8  -3   6       49.94       51.63     41.23 o 
  -7  -3   6       49.92       24.92     52.24 o 
  -6  -3   6      333.49      249.93     39.28 o 
  -5  -3   6      480.32      448.91     41.97 o 
  -4  -3   6       92.56       88.20     38.08 o 
  -3  -3   6       32.19       43.15     22.42 o 
  -2  -3   6        0.15        2.01     11.64 o 
  -1  -3   6     3055.09     3209.50     54.21 o 
   0  -3   6      721.44      772.50     30.44 o 
   1  -3   6       76.28      145.37     36.47 o 
   2  -3   6      550.58      575.93     41.91 o 
   3  -3   6      912.03      924.29     51.43 o 
   4  -3   6        3.83        1.92     23.77 o 
   5  -3   6     1090.08     1236.48     62.77 o 
   6  -3   6       20.98        6.81     30.91 o 
   7  -3   6      336.26      302.21     91.37 o 
   8  -3   6       59.70       51.92     54.04 o 
  -8  -2   6       48.72        3.43     38.51 o 
  -7  -2   6       50.51       15.73     34.55 o 
  -6  -2   6      362.75      283.39     37.52 o 
  -5  -2   6      457.56      454.34     83.48 o 
  -4  -2   6       15.80        3.16     21.63 o 
  -3  -2   6      257.74      237.08     29.97 o 
  -2  -2   6       49.00       56.86     20.86 o 
  -1  -2   6     2337.88     2481.17     56.03 o 
   0  -2   6      443.81      409.98     23.96 o 
   1  -2   6     1980.24     1883.66     56.32 o 
   2  -2   6       15.36       20.51     19.44 o 
   3  -2   6      170.80      148.19     28.56 o 
   4  -2   6      182.23      146.83     30.09 o 
   5  -2   6      124.55      146.17     34.08 o 
   6  -2   6      234.59      216.34     58.98 o 
   7  -2   6      403.41      352.51     51.55 o 
   8  -2   6       64.50       55.71     42.80 o 
  -9  -1   6       16.87       33.53     41.08 o 
  -8  -1   6        0.28      -19.16     35.35 o 
  -7  -1   6      486.37      450.52     49.10 o 
  -6  -1   6      340.17      300.86     37.60 o 
  -5  -1   6        5.70      -23.93     23.93 o 
  -4  -1   6      100.05      103.60     25.57 o 
  -3  -1   6      507.34      450.85     61.90 o 
  -2  -1   6      416.51      423.91     19.52 o 
  -1  -1   6     1784.04     1813.69     38.57 o 
   0  -1   6       57.00       62.96     16.26 o 
   1  -1   6     2150.74     1959.71     65.91 o 
   2  -1   6     1573.05     1515.23     51.38 o 
   3  -1   6       14.48       36.83     21.17 o 
   4  -1   6      399.69      439.71     40.00 o 
   5  -1   6        5.59       -6.17     24.82 o 
   6  -1   6        7.24        2.71     29.07 o 
   7  -1   6       96.16       50.85     64.20 o 
   8  -1   6        1.35        3.29     35.87 o 
  -9   0   6       47.22       22.20     38.40 o 
  -8   0   6        9.06       10.91     42.64 o 
  -7   0   6      251.14      268.68     42.17 o 
  -6   0   6      183.75      210.14     33.54 o 
  -5   0   6      955.96     1007.23     46.15 o 
  -4   0   6      420.73      497.64     34.74 o 
  -3   0   6        6.95        0.34     16.02 o 
  -2   0   6      304.39      316.39     20.44 o 
  -1   0   6      202.05      190.56     26.56 o 
   0   0   6      116.94      150.73     20.79 o 
   1   0   6      972.62      965.91     30.39 o 
   2   0   6      173.93      136.23     25.89 o 
   3   0   6      430.61      379.14     37.42 o 
   4   0   6      783.05      771.65     47.81 o 
   5   0   6      279.04      267.81     38.74 o 
   6   0   6      322.23      240.85     40.32 o 
   7   0   6       37.94       49.46     56.70 o 
   8   0   6       25.18       87.62     37.73 o 
  -9   1   6       66.78       67.12     37.72 o 
  -8   1   6       21.29       -1.42     33.40 o 
  -7   1   6      179.16      143.72     35.87 o 
  -6   1   6        2.62       -2.98     26.35 o 
  -5   1   6      574.47      638.94     40.16 o 
  -4   1   6      366.44      361.08     24.10 o 
  -3   1   6      253.92      261.48     21.20 o 
  -2   1   6      638.24      606.07     24.83 o 
  -1   1   6      156.00      172.44     16.77 o 
   0   1   6       13.48       24.23     11.95 o 
   1   1   6     1129.89     1146.95     33.61 o 
   2   1   6        1.04       -3.08     13.43 o 
   3   1   6     1011.77      964.58     75.44 o 
   4   1   6      361.90      373.44     44.83 o 
   5   1   6      123.25      118.19     30.19 o 
   6   1   6      520.69      481.47    126.60 o 
   7   1   6       11.25        5.83     32.96 o 
   8   1   6      176.11      121.79     37.25 o 
  -9   2   6        0.22        2.47     51.48 o 
  -8   2   6       78.41       39.20     31.07 o 
  -7   2   6      169.59      123.74     32.05 o 
  -6   2   6        0.06       23.75     24.59 o 
  -5   2   6      227.82      221.95     24.56 o 
  -4   2   6      342.34      341.92     25.46 o 
  -3   2   6      239.46      230.31     20.09 o 
  -2   2   6      976.29      976.51     33.42 o 
  -1   2   6      215.47      310.91     34.56 o 
   0   2   6      798.36      759.21     25.02 o 
   1   2   6       82.68       87.29     14.63 o 
   2   2   6       82.88       70.93     16.95 o 
   3   2   6        2.48       11.98     15.88 o 
   4   2   6        5.57        9.50     28.49 o 
   5   2   6      396.55      348.87     39.78 o 
   6   2   6      829.83      907.39    101.05 o 
   7   2   6        4.54       50.60     39.89 o 
   8   2   6       78.52      110.15     40.46 o 
  -8   3   6      121.03       88.52     61.16 o 
  -7   3   6        9.06       16.91     57.55 o 
  -6   3   6       30.27      111.50     52.05 o 
  -5   3   6      430.83      374.83    116.44 o 
  -4   3   6       54.66       -5.95     77.59 o 
  -3   3   6      204.32      126.70     55.28 o 
  -2   3   6      205.41      141.51     34.48 o 
  -1   3   6      226.75      241.47     35.99 o 
   0   3   6     2828.73     2860.74     75.34 o 
   1   3   6       59.71       67.88     12.06 o 
   2   3   6      384.25      381.01     40.70 o 
   3   3   6       28.86       54.55     16.40 o 
   4   3   6       96.99       41.58     21.17 o 
   5   3   6       41.76       30.01     35.33 o 
   6   3   6      275.16      349.27     43.31 o 
   7   3   6      135.64      129.13     40.65 o 
   8   3   6       34.53       30.58     51.67 o 
  -8   4   6      133.12       96.11     67.62 o 
  -6   4   6      148.42       33.05     46.16 o 
  -5   4   6      132.25        5.70     55.28 o 
  -4   4   6      102.22       61.54     43.31 o 
  -3   4   6       68.02       27.50     60.12 o 
  -2   4   6      222.59      175.64     38.35 o 
  -1   4   6      210.38      206.71     38.18 o 
   0   4   6      873.15      864.20     51.40 o 
   1   4   6        7.37       34.39     22.18 o 
   2   4   6      172.77      243.07     62.11 o 
   3   4   6      530.35      543.27     38.37 o 
   4   4   6      319.11      387.69     27.90 o 
   5   4   6      395.25      476.34     91.37 o 
   6   4   6        0.06        4.56     30.20 o 
   7   4   6        1.16       60.08     38.13 o 
  -8   5   6       56.91       99.15     64.01 o 
  -7   5   6        5.36       69.52     53.00 o 
  -6   5   6      562.37      447.07     56.01 o 
  -5   5   6       81.23      -24.11     90.13 o 
  -4   5   6       52.92       42.36     45.78 o 
  -3   5   6       47.13       23.07     45.78 o 
  -2   5   6       46.63        7.09     35.24 o 
  -1   5   6      353.86      409.63     49.90 o 
   0   5   6      739.38      683.89     51.04 o 
   1   5   6      318.67      288.81     39.99 o 
   2   5   6      452.23      578.71     67.34 o 
   3   5   6      299.31      502.73     93.55 o 
   4   5   6      465.51      422.53     40.92 o 
   5   5   6      345.29      402.59     46.82 o 
  -7   6   6       32.96       48.82     41.59 o 
  -6   6   6      238.35       40.23    141.99 o 
  -5   6   6       59.83       76.74     55.28 o 
  -4   6   6      379.01      261.22    145.50 o 
  -3   6   6      741.83      727.24     62.45 o 
  -2   6   6        1.41      -25.91     60.97 o 
  -1   6   6      772.06      761.92     58.01 o 
   0   6   6        0.88        2.63     28.67 o 
   1   6   6        9.47      -36.95     36.95 o 
   2   6   6       64.63       73.41     29.90 o 
   3   6   6      203.41      356.15     43.02 o 
   4   6   6      439.56      539.03     42.13 o 
   5   6   6      141.05      121.93     47.30 o 
  -7   7   6      202.96      273.23    115.30 o 
  -6   7   6      140.27      180.64     62.49 o 
  -5   7   6      126.80      151.77     62.49 o 
  -4   7   6      181.25       16.07    111.60 o 
  -3   7   6        0.35       51.86     48.82 o 
  -2   7   6      642.90      584.39     61.61 o 
  -1   7   6     1234.33     1195.32     86.33 o 
   0   7   6       50.49       66.12     37.73 o 
   1   7   6       12.26        4.10     35.37 o 
   2   7   6       25.68       38.25     34.68 o 
   3   7   6       65.65      109.00     30.37 o 
   4   7   6      206.10      355.32     67.15 o 
   5   7   6       14.27       20.67     30.11 o 
  -6   8   6        6.69       65.15     57.74 o 
  -5   8   6       50.67       60.40     56.80 o 
  -4   8   6       78.50      153.86     68.19 o 
  -3   8   6       11.90       12.92     54.14 o 
  -2   8   6      491.01      383.59     64.23 o 
  -1   8   6       82.14       30.92     44.68 o 
   0   8   6       14.28      -28.63     42.40 o 
   1   8   6       69.98       21.51     42.64 o 
   2   8   6        4.69        8.30     37.28 o 
   3   8   6      218.74      265.55     52.24 o 
   4   8   6       91.34      140.71     48.53 o 
   5   8   6       80.20       78.45     70.66 o 
  -5   9   6       25.26       -9.50     52.62 o 
  -4   9   6        5.19       53.57     57.93 o 
  -3   9   6       68.32      -60.16    135.34 o 
  -2   9   6      334.06      233.32     67.12 o 
  -1   9   6        2.09      -48.21     52.69 o 
   0   9   6      157.81      104.48     55.36 o 
   1   9   6       90.18       70.95     50.29 o 
   2   9   6       11.06       27.83     45.11 o 
   3   9   6      145.59      103.89     37.45 o 
   4   9   6        7.24       27.86     32.22 o 
  -3  10   6       53.92      106.75     60.59 o 
  -2  10   6      120.79      119.77     60.69 o 
  -1  10   6       31.12       53.12     53.92 o 
   0  10   6       49.52       29.76     75.13 o 
   1  10   6       57.90      -41.85     54.99 o 
   2  10   6       36.55      -39.87     41.08 o 
  -1 -11   7       40.63       81.11     51.67 o 
   1 -11   7       15.60      -12.73     43.12 o 
   2 -11   7      130.06      206.10     56.23 o 
  -3 -10   7       15.57       23.55     36.08 o 
  -2 -10   7       14.34       68.69     32.80 o 
  -1 -10   7       94.69      178.55     52.81 o 
   0 -10   7       97.34       89.09     48.25 o 
   1 -10   7       10.87       23.36     46.73 o 
   2 -10   7       20.25       53.95     47.30 o 
   3 -10   7       68.93       66.80     80.35 o 
   4 -10   7       78.38       26.84     49.67 o 
  -5  -9   7        6.53       96.41     47.11 o 
  -4  -9   7       40.06       55.74     34.97 o 
  -3  -9   7       60.88       22.92     33.32 o 
  -2  -9   7       85.06      135.12     33.67 o 
  -1  -9   7      238.17      234.78     51.48 o 
   0  -9   7       10.90       19.37     40.84 o 
   1  -9   7        9.56       48.44     42.55 o 
   2  -9   7       77.08      121.68     46.34 o 
   3  -9   7        0.27       -2.48     64.49 o 
   4  -9   7      142.37      123.49     59.14 o 
   5  -9   7       51.66        0.76    118.62 o 
  -5  -8   7        0.45       12.84     34.37 o 
  -4  -8   7      101.59      127.66     39.89 o 
  -3  -8   7        0.50      -30.13     30.13 o 
  -2  -8   7      201.80      216.94     37.00 o 
  -1  -8   7      201.91      169.06     41.41 o 
   0  -8   7       83.33      108.27     43.12 o 
   1  -8   7      212.61      208.59     56.61 o 
   2  -8   7       81.09       52.30     40.55 o 
   3  -8   7       47.83       -2.72     41.69 o 
   4  -8   7      261.59      234.30     60.89 o 
   5  -8   7        2.57      -26.32     72.66 o 
   6  -8   7      248.73      154.08     64.30 o 
  -6  -7   7        8.10       -4.28     36.24 o 
  -5  -7   7        1.09      -23.68     36.23 o 
  -4  -7   7      192.27      239.40     51.19 o 
  -3  -7   7        0.39      -27.37     27.37 o 
  -2  -7   7      304.24      364.40     43.03 o 
  -1  -7   7        3.49        7.79     32.86 o 
   0  -7   7      227.91      249.97     46.73 o 
   1  -7   7      759.79      784.34     55.82 o 
   2  -7   7       51.12       16.35     34.24 o 
   3  -7   7      436.51      472.53    108.37 o 
   4  -7   7       99.82      155.20     49.29 o 
   5  -7   7       20.30      -26.54     47.87 o 
   6  -7   7      144.48      126.67     68.86 o 
  -7  -6   7       16.92       16.67     38.89 o 
  -6  -6   7        9.27       29.91     42.25 o 
  -5  -6   7      211.31      234.23     45.34 o 
  -4  -6   7       14.39      -30.11     30.11 o 
  -3  -6   7      158.03      166.99     36.00 o 
  -2  -6   7      411.06      449.28     42.43 o 
  -1  -6   7        2.38        9.53     21.45 o 
   0  -6   7      163.36      153.05     23.33 o 
   1  -6   7      604.81      571.95     45.42 o 
   2  -6   7      570.22      618.33     50.80 o 
   3  -6   7       69.51       98.90     36.49 o 
   4  -6   7        0.50       -0.39     37.48 o 
   5  -6   7      505.41      457.24     63.91 o 
   6  -6   7      170.84      115.46     57.38 o 
   7  -6   7        0.93      -14.77     44.79 o 
  -7  -5   7       29.56       40.47     43.92 o 
  -6  -5   7       45.19       43.13     42.28 o 
  -5  -5   7      484.78      485.73     51.03 o 
  -4  -5   7      105.21       92.03     33.35 o 
  -3  -5   7      670.39      598.84     43.13 o 
  -2  -5   7       11.10       12.16     25.53 o 
  -1  -5   7        3.95       -9.25     21.43 o 
   0  -5   7      588.47      611.28     40.47 o 
   1  -5   7      493.47      559.82     44.42 o 
   2  -5   7       90.12       65.85     31.12 o 
   3  -5   7       64.40      114.23     31.16 o 
   4  -5   7      100.74      110.78     44.64 o 
   5  -5   7      411.60      413.25     56.75 o 
   6  -5   7      206.21      198.87     53.94 o 
   7  -5   7      246.04      244.39     57.06 o 
  -8  -4   7       34.18       57.56     63.35 o 
  -7  -4   7       60.48       52.58     43.75 o 
  -6  -4   7       58.12       -5.16     34.50 o 
  -5  -4   7       54.41       46.15     32.40 o 
  -4  -4   7      683.42      730.43     46.87 o 
  -3  -4   7      121.25      116.29     30.80 o 
  -2  -4   7        2.80        0.76     38.56 o 
  -1  -4   7      245.63      214.71     23.69 o 
   0  -4   7     1253.40     1203.44     39.88 o 
   1  -4   7       74.52       53.83     26.30 o 
   2  -4   7       52.78       30.29     37.71 o 
   3  -4   7       88.19       55.11     32.58 o 
   4  -4   7      453.03      458.35    138.19 o 
   5  -4   7      598.93      546.63     57.21 o 
   6  -4   7       28.95      -11.46     38.11 o 
   7  -4   7      374.91      389.49     72.28 o 
  -8  -3   7       54.49       10.93     42.58 o 
  -7  -3   7        2.38       -4.71     39.39 o 
  -6  -3   7      423.17      333.64     46.38 o 
  -5  -3   7       99.61       87.09     31.85 o 
  -4  -3   7        4.31      -15.32     25.86 o 
  -3  -3   7       13.72        0.84     24.63 o 
  -2  -3   7       10.34       -2.66     35.71 o 
  -1  -3   7     1061.10     1157.03     38.82 o 
   0  -3   7     1301.11     1422.77     41.29 o 
   1  -3   7      696.87      699.22     47.60 o 
   2  -3   7       40.73       21.41     26.96 o 
   3  -3   7       40.43       58.88     28.90 o 
   4  -3   7       58.15       64.28     34.95 o 
   5  -3   7      457.40      499.67     52.14 o 
   6  -3   7       55.90       29.68     43.12 o 
   7  -3   7      231.60      179.54     58.12 o 
   8  -3   7       96.41      131.17     42.59 o 
  -8  -2   7       18.39       39.57     43.43 o 
  -7  -2   7       49.14       79.55     40.09 o 
  -6  -2   7      546.35      446.80     48.15 o 
  -5  -2   7       27.34       52.42     26.56 o 
  -4  -2   7       43.81        9.39     24.10 o 
  -3  -2   7      507.82      545.01     38.36 o 
  -2  -2   7       41.78       32.04     25.38 o 
  -1  -2   7     1225.91     1274.99     45.59 o 
   0  -2   7        2.74        3.14     14.35 o 
   1  -2   7      510.36      549.42     42.62 o 
   2  -2   7      113.48       86.40     26.98 o 
   3  -2   7        6.92        5.11     24.42 o 
   4  -2   7      309.88      336.27     42.41 o 
   5  -2   7       41.30       -3.13     31.09 o 
   6  -2   7      105.44       94.47     39.34 o 
   7  -2   7      118.24      114.81     45.50 o 
   8  -2   7       38.65       20.10     40.34 o 
  -8  -1   7        5.45       11.25     39.38 o 
  -7  -1   7      536.56      396.47     60.40 o 
  -6  -1   7      372.13      401.17     45.61 o 
  -5  -1   7        0.30       -7.72     27.83 o 
  -4  -1   7      115.99       73.64     27.84 o 
  -3  -1   7        0.20      -11.17     11.17 o 
  -2  -1   7      299.78      357.66     21.23 o 
  -1  -1   7     1424.47     1545.28     39.13 o 
   0  -1   7       48.71       22.13     35.26 o 
   1  -1   7      156.99      167.32     22.68 o 
   2  -1   7      565.77      572.86     39.98 o 
   3  -1   7      111.00       89.11     28.88 o 
   4  -1   7     1123.53     1214.79     81.01 o 
   5  -1   7       24.44       20.15     29.27 o 
   6  -1   7      230.06      231.64     55.37 o 
   7  -1   7        2.02        5.27     48.25 o 
   8  -1   7        0.47       -7.95     35.03 o 
  -8   0   7        1.02       33.27     38.91 o 
  -7   0   7      261.64      209.12     49.29 o 
  -6   0   7        4.23       32.66     33.43 o 
  -5   0   7       21.33       -0.69     33.91 o 
  -4   0   7      342.19      346.96     36.46 o 
  -3   0   7       66.24       53.86     21.94 o 
  -2   0   7      589.13      527.63     28.26 o 
  -1   0   7       83.44       85.50     20.95 o 
   0   0   7      562.80      534.80     37.42 o 
   1   0   7      332.88      306.55     23.52 o 
   2   0   7      560.28      485.31     38.89 o 
   3   0   7     1128.32     1203.90     60.78 o 
   4   0   7      418.16      328.68     39.02 o 
   5   0   7      106.49       91.17     33.74 o 
   6   0   7      466.65      348.20    100.10 o 
   7   0   7        7.02       20.92     35.46 o 
   8   0   7       16.27       21.96     39.39 o 
  -8   1   7      175.17      185.20     41.01 o 
  -7   1   7      364.07      291.46     42.88 o 
  -6   1   7       34.22       76.25     35.05 o 
  -5   1   7      131.37      169.70     35.71 o 
  -4   1   7       47.24       37.05     13.48 o 
  -3   1   7      348.10      310.75     27.58 o 
  -2   1   7     1563.70     1582.82     38.23 o 
  -1   1   7      242.57      255.43     59.45 o 
   0   1   7      415.71      449.96     23.36 o 
   1   1   7      110.15      147.69     26.26 o 
   2   1   7      115.48      112.30     20.12 o 
   3   1   7      296.35      248.96    100.39 o 
   4   1   7      101.78      114.73     34.95 o 
   5   1   7      435.50      294.64     40.87 o 
   6   1   7      174.37      168.09     38.88 o 
   7   1   7        4.78       28.94     32.91 o 
   8   1   7      145.47      155.82     46.11 o 
  -8   2   7       80.43       60.21     61.92 o 
  -7   2   7      110.31       91.75     62.30 o 
  -6   2   7       67.01      115.11     52.62 o 
  -5   2   7      363.28      282.46     60.59 o 
  -4   2   7        5.03        1.42     14.64 o 
  -3   2   7      570.36      559.56     27.50 o 
  -2   2   7      345.11      351.29     24.78 o 
  -1   2   7      304.11      312.66     35.49 o 
   0   2   7      974.13      870.89     27.96 o 
   1   2   7      521.89      506.30     24.95 o 
   2   2   7       83.86      110.62     23.52 o 
   3   2   7        7.22       -3.03     19.00 o 
   4   2   7      104.19      113.78     36.28 o 
   5   2   7      292.57      308.67     38.89 o 
   6   2   7      133.10      130.45     34.99 o 
   7   2   7       46.71      118.26     35.61 o 
  -8   3   7      199.43      157.85     79.21 o 
  -7   3   7       27.64       48.44     67.43 o 
  -6   3   7      197.58      189.95     68.95 o 
  -5   3   7      164.15      131.91     34.14 o 
  -4   3   7      123.50       21.08     44.07 o 
  -3   3   7      425.62      340.77     64.20 o 
  -2   3   7      262.00      258.33     60.21 o 
  -1   3   7      377.25      476.60     54.42 o 
   0   3   7      341.70      388.71     38.00 o 
   1   3   7       13.13       43.86     33.34 o 
   2   3   7      145.95      165.44     24.69 o 
   3   3   7      560.29      591.90     43.87 o 
   4   3   7       71.94       25.97     50.53 o 
   5   3   7      175.04      160.13     35.71 o 
   6   3   7       14.24       16.10     29.07 o 
   7   3   7       44.64       55.50     37.34 o 
  -5   4   7       81.74       -3.61     50.53 o 
  -4   4   7        3.41      -15.77     44.45 o 
  -3   4   7       29.10       -1.46     29.93 o 
  -2   4   7       18.50        7.06     30.27 o 
  -1   4   7      699.58      745.05     74.75 o 
   0   4   7      155.13      141.18     33.34 o 
   1   4   7       79.73      117.53     26.98 o 
   2   4   7      588.40      653.37     89.28 o 
   3   4   7        1.33        6.00     36.57 o 
   4   4   7      167.76      211.79     37.67 o 
   5   4   7      381.15      208.19     86.62 o 
   7   4   7       17.70      111.50     83.39 o 
  -7   5   7      107.51       96.49     62.68 o 
  -6   5   7      212.44      239.53     71.42 o 
  -5   5   7        1.51       11.78     51.10 o 
  -4   5   7       26.33      -46.61     54.33 o 
  -3   5   7      676.09      617.74    116.15 o 
  -2   5   7       47.75       41.13     35.34 o 
  -1   5   7      156.90      198.77     40.57 o 
   0   5   7       71.28       59.76     31.36 o 
   1   5   7      173.51      222.13     48.72 o 
   2   5   7      485.30      615.06    108.18 o 
   3   5   7       10.13       16.13     59.36 o 
   4   5   7      289.92      288.76     41.07 o 
   5   5   7       24.10      -43.12     43.12 o 
  -7   6   7       54.77       54.14     54.14 o 
  -6   6   7      100.22      130.88     60.97 o 
  -5   6   7       10.86       37.04     57.74 o 
  -4   6   7      357.33      295.57     58.23 o 
  -3   6   7        6.23      -21.13     67.72 o 
  -2   6   7      249.76      259.73     50.95 o 
  -1   6   7      285.70      284.20     47.96 o 
   0   6   7       64.76       65.26     47.68 o 
   1   6   7       74.11       89.00     52.43 o 
   2   6   7       19.48       23.33     26.69 o 
   3   6   7       27.57      130.44     84.91 o 
   4   6   7      554.34      447.28     93.93 o 
   5   6   7       28.45      -38.37     39.13 o 
  -6   7   7       21.42       52.81     54.52 o 
  -5   7   7      104.16       -8.01    145.50 o 
  -4   7   7      398.48      289.22    147.02 o 
  -3   7   7       13.20      -46.14     46.14 o 
  -2   7   7      339.70      281.48     59.74 o 
  -1   7   7       42.38        0.25     42.85 o 
   0   7   7        0.62      -12.15     38.54 o 
   1   7   7      218.26      277.15     47.74 o 
   2   7   7      108.01      162.23     61.16 o 
   3   7   7      125.14      216.01     50.72 o 
   4   7   7      190.57      212.78     60.40 o 
   5   7   7        0.54        3.23     40.08 o 
  -5   8   7       53.11       45.21     60.59 o 
  -4   8   7        4.93      -20.70     60.97 o 
  -3   8   7       33.95      -11.43     92.22 o 
  -2   8   7      573.04      477.15     76.13 o 
  -1   8   7       75.78       26.81     49.48 o 
   0   8   7      114.96       94.73     49.86 o 
   1   8   7       82.42       65.15     43.43 o 
   2   8   7       69.99       69.96     47.87 o 
   3   8   7      184.03      205.98     34.56 o 
   4   8   7       63.43       61.98     33.54 o 
  -4   9   7       72.98      106.56     60.97 o 
  -3   9   7       23.04        3.57    149.11 o 
  -2   9   7      322.22      154.53     62.26 o 
  -1   9   7        0.02      -67.81     67.81 o 
   0   9   7      184.35      152.83     55.92 o 
   1   9   7        9.92       -0.48     42.88 o 
   2   9   7       89.75      -16.44     38.31 o 
  -1  10   7       10.25      -39.27     49.64 o 
   0  10   7       32.05       29.79     48.32 o 
  -2 -10   8       88.52      135.24     50.72 o 
  -1 -10   8      201.98      220.91     58.12 o 
   0 -10   8       12.99      -23.36     43.88 o 
   1 -10   8       14.97       89.28     54.14 o 
   2 -10   8       38.01      109.79     55.47 o 
  -4  -9   8       36.18       87.63     38.16 o 
  -3  -9   8        7.22      -37.98     49.58 o 
  -2  -9   8       96.80      116.39     40.49 o 
   0  -9   8        0.32      -15.39     44.45 o 
   1  -9   8      171.25      148.35     57.36 o 
   2  -9   8        8.00      -20.19     61.45 o 
   3  -9   8        6.35      -18.84     64.30 o 
   4  -9   8       93.26       90.93     58.79 o 
  -5  -8   8       32.06       98.83     36.75 o 
  -4  -8   8        8.53        9.70     35.77 o 
  -3  -8   8        0.03       13.02     45.49 o 
  -2  -8   8      135.72      140.87     44.26 o 
   0  -8   8       86.25      121.95     47.49 o 
   1  -8   8      204.30      206.67     53.95 o 
   2  -8   8       26.29        0.57     41.47 o 
   3  -8   8       85.11       69.97     49.21 o 
   4  -8   8       75.09       78.27     59.08 o 
   5  -8   8        3.85      -30.39     53.02 o 
  -6  -7   8        0.33       24.87     38.06 o 
  -5  -7   8       51.22        8.47     41.81 o 
  -4  -7   8      124.51      129.19     42.96 o 
  -3  -7   8        2.59      -22.32     47.96 o 
  -2  -7   8       89.19      105.16     33.69 o 
  -1  -7   8      138.45      158.19     32.46 o 
   0  -7   8      237.55      231.17     52.24 o 
   1  -7   8       25.12       42.69     32.76 o 
   2  -7   8      126.67      156.88     45.30 o 
   3  -7   8      353.41      315.35     75.32 o 
   4  -7   8       89.41       31.01     51.13 o 
   5  -7   8       25.88       29.92     55.24 o 
   6  -7   8      135.82       66.53     58.98 o 
  -6  -6   8       24.90       74.50     44.25 o 
  -5  -6   8      143.84      105.70     43.98 o 
  -4  -6   8        6.50       19.56     35.23 o 
  -3  -6   8      228.77      246.05     42.40 o 
  -2  -6   8      390.39      377.49     44.51 o 
  -1  -6   8        0.44       -7.16     23.54 o 
   0  -6   8      159.77      184.44     43.12 o 
   1  -6   8        8.76       64.87     33.52 o 
   2  -6   8        8.40       -3.64     32.47 o 
   3  -6   8      466.07      596.95     72.85 o 
   4  -6   8        2.35       37.96     45.81 o 
   5  -6   8      369.05      318.81     63.84 o 
   6  -6   8      169.97      147.33     61.49 o 
  -7  -5   8       36.95       25.73     41.06 o 
  -6  -5   8       58.30       34.56     42.99 o 
  -5  -5   8       37.08       40.60     39.99 o 
  -4  -5   8       52.58       52.73     35.23 o 
  -3  -5   8      362.88      355.31     44.38 o 
  -2  -5   8      130.20      103.68     31.47 o 
  -1  -5   8       88.07       71.00     28.15 o 
   0  -5   8      268.09      221.93     36.28 o 
   1  -5   8        4.70       14.82     28.29 o 
   2  -5   8      251.91      241.64     65.53 o 
   3  -5   8      556.06      547.31     73.99 o 
   4  -5   8       58.91       57.34     42.99 o 
   5  -5   8      613.02      701.05     72.77 o 
   6  -5   8        0.13       -9.38     48.23 o 
   7  -5   8        1.55       11.30     41.54 o 
  -7  -4   8       27.19        9.49     54.52 o 
  -6  -4   8       60.27       16.80     40.23 o 
  -5  -4   8        1.54      -34.02     34.02 o 
  -4  -4   8      147.70      126.84     35.85 o 
  -3  -4   8      365.09      329.71     41.03 o 
  -2  -4   8       69.24       64.96     44.83 o 
  -1  -4   8      660.69      646.07     42.78 o 
   0  -4   8      623.51      609.49     34.49 o 
   1  -4   8        0.32      -19.91     26.45 o 
   2  -4   8      473.06      513.65     71.23 o 
   3  -4   8       84.91       51.99     38.07 o 
   4  -4   8      314.42      317.34    125.84 o 
   5  -4   8      420.10      445.47    106.37 o 
   6  -4   8        0.06        7.31     47.76 o 
   7  -4   8       91.80       75.83     45.87 o 
  -7  -3   8       12.36      -14.46     42.77 o 
  -6  -3   8      203.30      137.59     43.36 o 
  -5  -3   8       18.41        5.89     32.22 o 
  -4  -3   8      317.11      286.12     41.61 o 
  -3  -3   8       71.42       58.81     30.18 o 
  -2  -3   8        4.87      -18.62     40.65 o 
  -1  -3   8      993.51     1018.01     39.84 o 
   0  -3   8       51.57       36.99     19.34 o 
   1  -3   8       40.69       25.46     29.69 o 
   2  -3   8      455.77      484.19     48.66 o 
   3  -3   8      120.80      109.01     37.51 o 
   4  -3   8      121.88      151.93     41.02 o 
   5  -3   8       27.21      -37.60     38.16 o 
   6  -3   8       69.23      107.86     46.99 o 
   7  -3   8      190.58      167.62     65.06 o 
  -8  -2   8        0.52       69.86     46.40 o 
  -7  -2   8       98.86       56.90     41.61 o 
  -6  -2   8       42.01       38.06     36.90 o 
  -5  -2   8       89.59       84.09     35.45 o 
  -4  -2   8      531.82      567.79     45.96 o 
  -3  -2   8        1.96       -8.13     29.25 o 
  -2  -2   8      218.82      303.34     43.40 o 
  -1  -2   8     1137.31     1135.06     40.26 o 
   0  -2   8       17.58       -0.11     19.08 o 
   1  -2   8      111.42       94.61     32.11 o 
   2  -2   8       37.59       35.94     30.42 o 
   3  -2   8      119.31      131.21     36.36 o 
   4  -2   8      542.34      546.14     52.54 o 
   5  -2   8      100.18       46.69     36.23 o 
   6  -2   8      146.74      213.38     69.33 o 
   7  -2   8       10.02      -30.33     37.62 o 
  -8  -1   8        7.72      -29.73     39.24 o 
  -7  -1   8      232.39      171.71     42.93 o 
  -6  -1   8        1.26       28.19     32.96 o 
  -5  -1   8       98.05       97.03     32.60 o 
  -4  -1   8       26.40      -22.89     27.72 o 
  -3  -1   8      115.43      121.19     49.67 o 
  -2  -1   8      365.92      343.48     48.88 o 
  -1  -1   8      139.21       96.81     24.19 o 
   0  -1   8       60.27       16.91     34.34 o 
   1  -1   8      421.90      453.89     31.30 o 
   2  -1   8       85.57       80.27     30.72 o 
   3  -1   8      157.66      137.59     34.40 o 
   4  -1   8      704.68      621.54     49.90 o 
   5  -1   8       76.48       83.14     37.80 o 
   6  -1   8       85.90      129.31     62.97 o 
   7  -1   8       24.14       26.65     36.47 o 
  -8   0   8       16.89      -15.98     36.44 o 
  -7   0   8      133.34      119.92     40.93 o 
  -6   0   8       10.84      -14.10     30.22 o 
  -5   0   8       79.36       31.41     30.03 o 
  -4   0   8        0.83       -9.22     24.36 o 
  -3   0   8        6.85       39.62     12.87 o 
  -2   0   8     1033.44     1094.08     33.75 o 
  -1   0   8      412.16      460.91     25.31 o 
   0   0   8       43.07       53.67     24.22 o 
   1   0   8        1.50      -17.56     19.72 o 
   2   0   8      333.99      386.87     69.81 o 
   3   0   8      686.21      708.28     89.37 o 
   4   0   8      449.36      396.25     43.74 o 
   5   0   8      297.97      267.31     44.12 o 
   6   0   8       86.22       63.03     39.18 o 
   7   0   8       12.00       35.07     38.67 o 
  -8   1   8      195.89      201.92     77.12 o 
  -7   1   8      256.64      245.04     82.63 o 
  -6   1   8       33.09      -40.65     50.91 o 
  -5   1   8      127.05       98.77     28.96 o 
  -4   1   8       21.30       22.18     24.13 o 
  -3   1   8      286.27      244.18     21.81 o 
  -2   1   8      726.93      725.00     28.54 o 
  -1   1   8      117.67      112.44     18.13 o 
   0   1   8       36.19       68.39     22.83 o 
   1   1   8      151.54      183.77     24.43 o 
   2   1   8       27.98       19.82     18.81 o 
   3   1   8      589.29      620.38     51.67 o 
   4   1   8       35.41       66.31     30.35 o 
   5   1   8      347.70      379.56     44.07 o 
   6   1   8      129.58      154.75     38.44 o 
   7   1   8        0.62       11.45     37.32 o 
  -8   2   8      134.88      171.90     84.53 o 
  -7   2   8       75.37       78.07     72.94 o 
  -6   2   8       11.80       -6.65     60.02 o 
  -5   2   8      100.71       64.01     54.14 o 
  -4   2   8       46.47       67.25     24.35 o 
  -3   2   8     1180.09     1260.59     55.28 o 
  -2   2   8      345.17      303.35     40.46 o 
  -1   2   8      442.43      478.84     37.83 o 
   0   2   8      170.25      180.96     17.94 o 
   1   2   8       63.99       76.43     27.60 o 
   2   2   8       12.25      -10.93     16.96 o 
   3   2   8      937.96      870.50     75.41 o 
   4   2   8       25.62       14.06     27.73 o 
   5   2   8      200.20      223.98     35.68 o 
   6   2   8        0.20       -0.35     33.16 o 
   7   2   8       20.71       66.28    109.89 o 
  -7   3   8       15.42       17.10     72.18 o 
  -6   3   8       42.25        3.99     68.76 o 
  -5   3   8        5.72       32.48     58.50 o 
  -4   3   8        3.66       51.29     37.23 o 
  -3   3   8      617.64      662.86    100.86 o 
  -2   3   8       50.86       64.89     31.44 o 
  -1   3   8      472.26      464.32     48.25 o 
   0   3   8      623.59      650.25     65.63 o 
   1   3   8        2.60       50.05     33.62 o 
   2   3   8      634.39      599.76     43.78 o 
   3   3   8       13.65       24.69     40.46 o 
   4   3   8      185.55       -7.22     67.24 o 
   6   3   8       39.50       61.16     69.33 o 
  -5   4   8        1.51       39.44     61.35 o 
  -4   4   8       90.61       47.32     55.09 o 
  -3   4   8      333.97      407.41     66.67 o 
  -2   4   8        1.98       19.55     81.20 o 
  -1   4   8      305.04      388.77    101.15 o 
   0   4   8       53.13       61.57     27.40 o 
   1   4   8      307.44      305.88     35.29 o 
   2   4   8      663.34      704.32     50.72 o 
   3   4   8       90.10       75.11     32.70 o 
   4   4   8      237.38      343.24     65.53 o 
   6   4   8        6.61       41.79     69.52 o 
  -7   5   8      137.07      149.30     63.25 o 
  -6   5   8       81.01      158.23     70.28 o 
  -5   5   8        3.10      -36.84     36.84 o 
  -4   5   8      560.96      444.58     69.90 o 
  -3   5   8       32.46       46.05     40.66 o 
  -2   5   8       51.71        1.35     36.10 o 
  -1   5   8       58.49      117.24     64.20 o 
   0   5   8       68.62      115.52     52.71 o 
   1   5   8      151.36      185.11     51.19 o 
   2   5   8       43.78       83.09     38.46 o 
   3   5   8      151.90      141.99     33.35 o 
   4   5   8      175.34      242.19     54.14 o 
   5   5   8       52.19      -51.86     51.86 o 
  -6   6   8       28.06       72.18     53.95 o 
  -5   6   8      118.96       96.99     47.92 o 
  -4   6   8      303.36      265.05     56.67 o 
  -3   6   8        5.80      -73.70     73.70 o 
  -2   6   8      355.31      376.00     80.73 o 
  -1   6   8        4.28       72.28     41.69 o 
   0   6   8        1.36      -24.53     34.18 o 
   1   6   8      103.68      162.05     62.87 o 
   2   6   8       59.35        7.03     56.42 o 
   3   6   8       91.12      145.23     48.72 o 
   4   6   8      207.64      252.63     48.63 o 
   5   6   8        2.02      -36.09     45.02 o 
  -5   7   8       21.37      -31.61     92.41 o 
  -4   7   8       55.72      -11.64    116.91 o 
  -3   7   8       29.24      -40.49     87.95 o 
  -2   7   8      125.78      107.15     52.59 o 
  -1   7   8       37.75       25.61     47.79 o 
   0   7   8      225.08      246.92     50.05 o 
   1   7   8       74.13      108.33     38.88 o 
   2   7   8        2.20       86.46     31.16 o 
   3   7   8       92.74      157.09     31.96 o 
   4   7   8       57.64        2.13     34.04 o 
  -4   8   8       60.09      -38.90     50.05 o 
  -3   8   8       24.93      -32.99     50.35 o 
  -2   8   8      114.15       65.40     57.01 o 
  -1   8   8        1.33       -3.35     50.97 o 
   0   8   8      280.97      271.86     57.57 o 
   1   8   8       52.56       73.91     47.87 o 
   2   8   8       40.08       55.64     66.96 o 
   3   8   8      114.99      131.31     51.19 o 
  -2   9   8       56.06       91.60     54.20 o 
  -1   9   8       16.75      -57.89     64.77 o 
   0   9   8      122.05       22.87     45.54 o 
   1   9   8       44.12       73.69     41.39 o 
  -2  -9   9       69.51       62.87     48.06 o 
   0  -9   9      148.25      189.38     56.04 o 
   1  -9   9      181.85      205.15     62.11 o 
   2  -9   9        9.89        9.31     48.63 o 
   3  -9   9      131.83       93.98     50.77 o 
  -4  -8   9        0.57      -35.57     36.58 o 
  -3  -8   9       12.11       13.03     36.52 o 
  -2  -8   9      179.03      183.87     59.26 o 
   0  -8   9      280.67      217.30     59.45 o 
   1  -8   9       67.39       84.72     53.19 o 
   2  -8   9       45.09        9.93     47.46 o 
   3  -8   9       51.96       44.93     52.63 o 
   4  -8   9       87.41       96.81     55.88 o 
  -5  -7   9       82.21       73.61     41.63 o 
  -4  -7   9        2.74      -15.79     39.81 o 
  -3  -7   9       25.86       56.44     38.65 o 
  -2  -7   9      261.88      260.87     47.49 o 
  -1  -7   9        4.88       21.08     43.88 o 
   0  -7   9       58.40       96.11     49.77 o 
   1  -7   9       24.64       10.64     45.02 o 
   2  -7   9       73.46       97.64     48.28 o 
   3  -7   9      151.32       89.80     55.17 o 
   4  -7   9        6.82      -33.23     76.17 o 
   5  -7   9      162.31      193.19     60.09 o 
  -5  -6   9        0.85      -17.40     39.31 o 
  -4  -6   9       22.40      -37.54     37.54 o 
  -3  -6   9      114.76       70.54     64.20 o 
  -2  -6   9      281.78      280.64     41.35 o 
  -1  -6   9       49.07       93.08     41.03 o 
   0  -6   9      101.85      162.98     45.59 o 
   1  -6   9        6.98        4.28     39.32 o 
   2  -6   9       40.15       35.20     76.93 o 
   3  -6   9      192.60      205.27     87.95 o 
   4  -6   9       38.09        2.28     50.62 o 
   5  -6   9      137.57       74.74     55.00 o 
  -6  -5   9       15.72        1.92     41.06 o 
  -5  -5   9        0.67      -12.25     41.35 o 
  -4  -5   9        8.10       10.08     38.59 o 
  -3  -5   9      218.89      218.92     48.15 o 
  -2  -5   9       64.74       50.70     32.74 o 
  -1  -5   9      108.41      116.36     29.72 o 
   0  -5   9       16.75        8.36     33.24 o 
   1  -5   9        1.27       -7.88     32.84 o 
   2  -5   9      659.49      719.17     77.12 o 
   3  -5   9       49.44        3.02     41.07 o 
   4  -5   9      249.67      242.25     58.97 o 
   5  -5   9      122.03      107.64     55.51 o 
   6  -5   9       12.37        6.07     47.02 o 
  -6  -4   9       59.81       62.50     42.21 o 
  -5  -4   9       95.80       97.08     66.96 o 
  -4  -4   9       41.68       87.71     38.65 o 
  -3  -4   9      332.28      280.68     45.09 o 
  -2  -4   9      143.41      156.78     37.38 o 
  -1  -4   9      194.60      258.73     34.29 o 
   0  -4   9        7.31       26.90     27.34 o 
   1  -4   9       23.89       39.40     32.70 o 
   2  -4   9      248.06      267.88     48.15 o 
   3  -4   9       91.15      102.55     43.86 o 
   4  -4   9      348.44      426.87     60.78 o 
   5  -4   9        6.21       -9.84     48.55 o 
   6  -4   9        0.44      -21.40     77.40 o 
  -7  -3   9       26.50      -11.05     48.44 o 
  -6  -3   9       73.51       49.01     53.57 o 
  -5  -3   9       22.76      -16.92     53.00 o 
  -4  -3   9      550.58      512.32    139.80 o 
  -3  -3   9      248.71      250.50    100.77 o 
  -2  -3   9      187.70      210.99     37.29 o 
  -1  -3   9        2.51       -1.34     22.15 o 
   0  -3   9        3.44       12.04     19.14 o 
   1  -3   9      950.47      962.90    108.08 o 
   2  -3   9      132.00      155.86     42.58 o 
   3  -3   9        1.37       -8.20     35.70 o 
   4  -3   9      314.11      312.29     78.26 o 
   5  -3   9      103.68      121.44     49.63 o 
   6  -3   9       12.41       -2.00     45.73 o 
  -7  -2   9       62.16       39.34     44.73 o 
  -6  -2   9       16.57       30.02     38.70 o 
  -5  -2   9      139.63      107.08     38.24 o 
  -4  -2   9      186.85      159.41     69.90 o 
  -3  -2   9        0.60       -2.21     27.92 o 
  -2  -2   9      348.74      454.87     83.20 o 
  -1  -2   9      426.21      418.76     32.10 o 
   0  -2   9       12.29      -16.70     25.11 o 
   1  -2   9      815.85      777.74     52.55 o 
   2  -2   9       56.39       45.77     37.00 o 
   3  -2   9      402.90      483.24     62.68 o 
   4  -2   9      112.60      108.80     42.93 o 
   5  -2   9       29.77       30.79     41.75 o 
   6  -2   9       52.90      -21.97     58.60 o 
  -7  -1   9       11.09      -18.99     37.21 o 
  -6  -1   9        9.45       27.84     37.34 o 
  -5  -1   9      570.42      497.83     77.02 o 
  -4  -1   9       44.20       18.44     32.10 o 
  -3  -1   9        2.58       12.09     28.41 o 
  -2  -1   9       45.60       35.01     21.49 o 
  -1  -1   9      192.52      209.24     26.67 o 
   0  -1   9      420.93      453.98     47.49 o 
   1  -1   9      239.09      266.69     43.50 o 
   2  -1   9      200.21      166.64     38.13 o 
   3  -1   9      905.91     1004.72     81.68 o 
   4  -1   9      135.69      102.82     48.82 o 
   5  -1   9       19.40       67.21     50.34 o 
   6  -1   9       73.77       80.17     40.72 o 
  -7   0   9      111.41      101.24     74.46 o 
  -6   0   9       77.37       45.94     32.74 o 
  -5   0   9      168.66      114.46     32.38 o 
  -4   0   9        4.46      -26.07     26.07 o 
  -3   0   9      416.59      462.06     70.00 o 
  -2   0   9      647.17      678.48     31.83 o 
  -1   0   9       80.68       63.92     35.05 o 
   0   0   9       26.64       11.87     22.01 o 
   1   0   9       59.63        2.42     68.29 o 
   2   0   9        6.99       -5.51     31.72 o 
   3   0   9      541.60      559.54     47.47 o 
   4   0   9        0.37      -24.97     42.26 o 
   5   0   9      277.10      324.20     47.88 o 
   6   0   9       62.90       33.93     38.12 o 
  -7   1   9       22.13       71.42     71.61 o 
  -6   1   9      204.24      131.07     73.32 o 
  -5   1   9       71.24      130.12     63.06 o 
  -4   1   9       37.78       73.70     56.23 o 
  -3   1   9      483.91      420.53     93.17 o 
  -2   1   9      160.03      230.03     30.20 o 
  -1   1   9      129.67      219.34     57.46 o 
   0   1   9       48.02       73.15     24.13 o 
   1   1   9       71.95      103.09     22.71 o 
   2   1   9        1.14      -25.61     41.98 o 
   3   1   9      469.33      415.99     47.49 o 
   4   1   9        0.10      -16.49     42.93 o 
   5   1   9      292.94      282.48     43.41 o 
   6   1   9        4.95       34.08     39.02 o 
  -7   2   9        1.78       14.25     72.18 o 
  -6   2   9        1.85      -15.39     69.33 o 
  -5   2   9        0.87       50.34     60.02 o 
  -4   2   9       11.40      -28.87     53.57 o 
  -3   2   9      691.44      673.75     47.11 o 
  -2   2   9      115.04      199.34     64.11 o 
  -1   2   9      255.09      234.60     29.98 o 
   0   2   9        8.16      105.76     78.16 o 
   1   2   9       30.43       15.21     27.75 o 
   2   2   9      789.54      952.98     83.01 o 
   3   2   9       35.80      -65.15     65.15 o 
   5   2   9       24.78       55.66     79.40 o 
   6   2   9       25.36      109.22     80.35 o 
  -7   3   9       11.92      -24.50     70.66 o 
  -4   3   9       10.00       56.04     32.67 o 
  -3   3   9      134.02       94.47     30.66 o 
  -2   3   9        0.28       13.52     26.44 o 
  -1   3   9      157.86      185.42     30.40 o 
   0   3   9        8.04        0.88     38.94 o 
   1   3   9      140.50      253.39     76.26 o 
   2   3   9     1057.11     1019.02     56.33 o 
   3   3   9        4.31      -48.82     48.82 o 
   4   3   9      151.15      -44.07     83.58 o 
   6   3   9       30.83       79.59     78.64 o 
  -6   4   9       44.26       22.03     60.97 o 
  -5   4   9        3.03      -10.83     72.37 o 
  -4   4   9      675.36      824.38     67.81 o 
  -3   4   9      193.36      160.33     38.74 o 
  -2   4   9       25.74       38.69     32.35 o 
  -1   4   9        1.70       15.25     37.42 o 
   0   4   9      182.32      287.48     44.64 o 
   1   4   9      294.60      276.31     36.11 o 
   2   4   9      240.46      307.65     44.45 o 
   3   4   9       48.41       56.04     45.21 o 
   4   4   9       87.89      -16.72     60.02 o 
  -6   5   9       36.43       98.58     59.26 o 
  -5   5   9      132.33      360.59    171.62 o 
  -4   5   9      428.35      530.78    151.96 o 
  -3   5   9        0.57      -17.30     40.06 o 
  -2   5   9      127.04      127.18     44.81 o 
  -1   5   9      102.00      114.14     38.04 o 
   0   5   9       10.01      -15.01     40.74 o 
   1   5   9      173.62      254.30     56.51 o 
   2   5   9       97.18      163.99     33.07 o 
   3   5   9      129.74      102.76     47.11 o 
   4   5   9      142.55      108.27     54.52 o 
  -5   6   9      234.86      540.41     69.71 o 
  -4   6   9       79.83       93.27     79.97 o 
  -3   6   9       39.33       54.98     48.09 o 
  -2   6   9      192.70      324.92     88.04 o 
  -1   6   9      259.28      411.16     99.15 o 
   0   6   9       70.06       87.67     40.09 o 
   1   6   9      187.25      258.49     61.16 o 
   2   6   9       24.02       97.38     72.37 o 
   3   6   9       45.05       70.32     45.11 o 
   4   6   9       50.60       56.04     43.12 o 
  -4   7   9       33.59      139.83     50.15 o 
  -3   7   9       36.02       61.21     83.39 o 
  -2   7   9      151.32      196.00     67.81 o 
  -1   7   9        1.30      -23.99     41.20 o 
   0   7   9      200.70      214.07     47.69 o 
   1   7   9       51.68       88.42     76.83 o 
   2   7   9       90.90       75.98     74.46 o 
   3   7   9       37.94       66.03     46.16 o 
  -2   8   9       61.17       98.53     49.74 o 
  -1   8   9       16.83       44.17     44.80 o 
   0   8   9       98.36       47.09     43.62 o 
   1   8   9        8.00      102.08    102.38 o 
  -2  -8  10      159.64      207.05     67.24 o 
   0  -8  10      103.39       51.29     53.38 o 
   1  -8  10        0.80       64.77     51.10 o 
   2  -8  10        9.57       -7.22     48.25 o 
  -4  -7  10        2.15        0.52     68.29 o 
  -3  -7  10      120.42      109.49     45.93 o 
  -2  -7  10      136.53       92.89     67.81 o 
   0  -7  10      124.50       88.14     53.38 o 
   1  -7  10       19.90       -7.98     46.35 o 
   2  -7  10      105.15      104.54     51.54 o 
   3  -7  10      219.87      200.33     57.88 o 
   4  -7  10       63.36       37.48    116.34 o 
  -5  -6  10       19.42       18.19     44.43 o 
  -4  -6  10       24.76       32.23     44.64 o 
  -3  -6  10      268.05      356.65     50.23 o 
  -2  -6  10        0.15       18.81     56.23 o 
  -1  -6  10       99.04      146.26     48.25 o 
   0  -6  10      123.93       95.35     50.72 o 
   1  -6  10        0.05      -37.04     41.60 o 
   2  -6  10      345.18      380.43    161.27 o 
   3  -6  10      120.69      183.07    104.00 o 
   4  -6  10      183.29      234.64     73.70 o 
  -5  -5  10        3.45       33.12     48.34 o 
  -4  -5  10       77.32      109.16     44.52 o 
  -3  -5  10      148.97      109.31     41.64 o 
  -2  -5  10       52.89       34.99     34.44 o 
  -1  -5  10      184.61      221.67     51.86 o 
   0  -5  10        9.63      -24.50     41.98 o 
   1  -5  10       12.01       16.00     37.92 o 
   2  -5  10       53.12      118.63     48.05 o 
   3  -5  10        1.33       31.26     73.61 o 
   4  -5  10      194.50      289.62     63.49 o 
   5  -5  10       24.31        4.97     46.81 o 
  -6  -4  10       22.11       32.45     47.77 o 
  -5  -4  10       23.04       19.30     41.40 o 
  -4  -4  10      170.30      172.71     44.61 o 
  -3  -4  10       97.44       75.69     50.62 o 
  -2  -4  10       96.35       93.45     33.44 o 
  -1  -4  10       19.81       94.03     43.50 o 
   0  -4  10       14.69       36.07     31.23 o 
   1  -4  10      101.49      134.43     41.45 o 
   2  -4  10      226.46      251.89     68.95 o 
   3  -4  10        2.53      -46.48     46.48 o 
   4  -4  10       13.12       17.48     79.68 o 
   5  -4  10       17.88        9.64     48.65 o 
  -6  -3  10       24.78       17.48     37.74 o 
  -5  -3  10       21.77       62.24     40.96 o 
  -4  -3  10      180.94      202.09     99.91 o 
  -3  -3  10       58.40       75.34     39.41 o 
  -2  -3  10       56.32       82.15     33.98 o 
  -1  -3  10       57.16       61.77     26.28 o 
   0  -3  10       17.23       -5.94     29.42 o 
   1  -3  10      187.21      199.04     43.56 o 
   2  -3  10      139.76      167.19     46.12 o 
   3  -3  10      221.72      260.69    145.60 o 
   4  -3  10       67.45       80.02     48.77 o 
   5  -3  10        6.11        1.99     44.79 o 
  -6  -2  10       16.27        5.30     36.52 o 
  -5  -2  10       31.82       41.73     37.61 o 
  -4  -2  10      255.03      197.08     57.65 o 
  -3  -2  10        2.32      -21.97     30.50 o 
  -2  -2  10        4.92       -1.86     44.83 o 
  -1  -2  10       21.63       10.84     23.91 o 
   0  -2  10      328.28      336.09     80.16 o 
   1  -2  10      714.24      687.33     52.36 o 
   2  -2  10       31.70      -11.17     38.53 o 
   3  -2  10      277.92      257.19     50.34 o 
   4  -2  10       62.06       75.58     47.00 o 
   5  -2  10       13.22       36.77     45.02 o 
   6  -2  10       21.13       38.83     46.13 o 
  -6  -1  10        1.50       26.40     36.91 o 
  -5  -1  10      225.26      182.50     58.22 o 
  -4  -1  10      173.95      169.89     36.87 o 
  -3  -1  10       62.03       81.03     42.36 o 
  -2  -1  10       99.18       80.32     31.91 o 
  -1  -1  10        1.26       31.34     25.74 o 
   0  -1  10       73.70      114.92     35.52 o 
   1  -1  10      125.32      145.08     36.61 o 
   2  -1  10      125.89       98.95     40.72 o 
   3  -1  10      463.02      510.27     90.51 o 
   4  -1  10       80.87      140.06     44.59 o 
   5  -1  10       56.44       89.34     44.56 o 
   6  -1  10       65.30       57.66     46.25 o 
  -6   0  10       55.37       34.19     61.16 o 
  -5   0  10      302.19      268.02     73.89 o 
  -4   0  10        2.91      -38.75     51.10 o 
  -3   0  10      104.76       89.66     52.81 o 
  -2   0  10      150.18      135.96     27.84 o 
  -1   0  10      129.39       84.55     24.48 o 
   0   0  10      260.23      264.78     27.94 o 
   1   0  10      290.74      280.33     48.53 o 
   2   0  10      117.27      161.84     39.89 o 
   3   0  10       16.93      -10.72     29.96 o 
   4   0  10       34.46       -2.27     35.64 o 
   5   0  10      227.32      275.68     53.68 o 
  -6   1  10      213.21      212.55     75.41 o 
  -5   1  10       63.70       56.98     65.15 o 
  -4   1  10       53.37       91.37     62.49 o 
  -3   1  10      253.10      272.96     68.76 o 
  -2   1  10       80.31       51.10     31.34 o 
  -1   1  10      150.46      203.42     36.39 o 
   0   1  10      204.98      222.61     83.86 o 
   1   1  10        1.50      -65.91     65.91 o 
   2   1  10      501.68      389.40    110.74 o 
   4   1  10       10.79      -46.16    106.75 o 
   5   1  10       12.17      -32.67     83.58 o 
  -6   2  10       50.29      101.62     67.43 o 
  -5   2  10       45.31       45.78     71.23 o 
  -3   2  10       94.70       95.70     28.40 o 
  -2   2  10        9.62       34.12     26.93 o 
  -1   2  10      271.42      392.42    103.24 o 
   0   2  10      115.94      173.40     97.06 o 
   1   2  10      288.10      284.16     68.19 o 
   2   2  10      162.80      118.53     73.70 o 
   3   2  10       55.21      -93.27     93.27 o 
   5   2  10        1.72       -0.95     78.26 o 
  -4   3  10      155.71      142.08     82.63 o 
  -3   3  10      250.21      213.11     32.87 o 
  -2   3  10       11.58       55.16     73.89 o 
  -1   3  10        2.28       46.23     29.98 o 
   0   3  10       21.22       97.13     40.74 o 
   1   3  10      379.21      412.57     81.11 o 
   2   3  10      139.98       17.67     58.50 o 
   3   3  10        2.88      -61.73     61.73 o 
   5   3  10       51.87       87.76     73.89 o 
  -5   4  10       59.80       -5.89     68.76 o 
  -4   4  10      189.30      341.35    106.37 o 
  -3   4  10       83.86       88.10     35.79 o 
  -2   4  10       18.79      -29.82     38.75 o 
  -1   4  10        7.50      138.01     39.22 o 
   0   4  10        4.24       90.84     54.42 o 
   1   4  10      154.68       89.09     60.97 o 
   2   4  10      128.24      166.02     56.42 o 
   3   4  10       33.22      -14.63     52.43 o 
   4   4  10      126.51      -62.87     62.87 o 
  -5   5  10      149.79      116.44     77.69 o 
  -4   5  10      157.14      333.06    121.76 o 
  -3   5  10        5.30       24.17     38.68 o 
  -2   5  10        3.19      -35.49     35.86 o 
  -1   5  10       84.61       53.09     49.10 o 
   0   5  10       17.85       73.66     50.15 o 
   1   5  10      317.92      382.00     43.95 o 
   2   5  10        4.75       68.95     41.79 o 
   3   5  10      135.73      170.95     49.58 o 
  -4   6  10       61.25       87.57     79.59 o 
  -3   6  10       44.83       56.03     43.94 o 
  -2   6  10       65.73       37.88     42.05 o 
  -1   6  10        7.22       37.13     49.20 o 
   0   6  10      143.79      141.06     37.52 o 
   1   6  10      157.46      167.75     35.59 o 
   2   6  10        1.64       38.78     70.85 o 
  -2   7  10      125.85      120.69     79.87 o 
  -1   7  10        6.66       -7.90     38.46 o 
   0   7  10      125.40      108.89     38.08 o 
  -2  -7  11       79.86      150.06     66.29 o 
   0  -7  11       13.60      129.93     47.68 o 
   1  -7  11       16.70       27.54     41.03 o 
   2  -7  11      275.51      265.93     56.04 o 
  -3  -6  11       70.28       92.89     64.01 o 
  -2  -6  11        2.19       19.18     57.93 o 
   0  -6  11       40.84       26.59     45.40 o 
   1  -6  11       41.19       41.98     45.78 o 
   2  -6  11      212.54      217.87    118.15 o 
   3  -6  11        5.20       90.87    106.75 o 
  -4  -5  11      106.77       91.91     47.94 o 
  -3  -5  11       48.01       54.75     38.83 o 
  -2  -5  11       86.63       90.80     59.45 o 
  -1  -5  11       70.88       49.39     46.54 o 
   0  -5  11       43.99      105.42     50.15 o 
   1  -5  11      115.94       62.87     47.11 o 
   2  -5  11      126.22      160.01     82.82 o 
   3  -5  11        0.75       41.29     47.44 o 
   4  -5  11       49.81       85.18     51.67 o 
  -4  -4  11      121.29      163.90     43.71 o 
  -3  -4  11        0.61        8.62     35.29 o 
  -2  -4  11       76.65       78.83     54.14 o 
  -1  -4  11      148.74      203.63     49.77 o 
   0  -4  11       18.71       60.78     43.50 o 
   1  -4  11      196.30      214.54     45.97 o 
   2  -4  11      124.76      147.90     50.78 o 
   3  -4  11       21.55       14.42     62.02 o 
   4  -4  11       71.59       26.92     50.34 o 
  -5  -3  11       54.05       29.09     69.71 o 
  -4  -3  11       89.76      103.21     40.96 o 
  -3  -3  11        1.95      -15.79     55.56 o 
  -2  -3  11      188.58      154.41     35.81 o 
  -1  -3  11       29.78       -9.12     37.04 o 
   0  -3  11       59.38       -0.76     39.51 o 
   1  -3  11      315.42      353.17     49.61 o 
   2  -3  11        0.18       11.64     39.61 o 
   3  -3  11       48.80      117.29     50.82 o 
   4  -3  11       16.20       76.17     46.21 o 
  -5  -2  11       52.85       38.66     36.69 o 
  -4  -2  11      104.25      109.87     46.92 o 
  -3  -2  11        1.12      -28.86     28.86 o 
  -2  -2  11      119.10      122.56     34.64 o 
  -1  -2  11       58.35       57.36     35.52 o 
   0  -2  11       45.98       62.98     35.29 o 
   1  -2  11      104.04      122.38     43.21 o 
   2  -2  11       83.69      103.33     42.08 o 
   3  -2  11      115.49      121.47     47.25 o 
   4  -2  11        0.83       43.80     47.27 o 
  -5  -1  11      140.14      155.76     62.30 o 
  -4  -1  11       22.05      -45.97     45.97 o 
  -3  -1  11      106.76      279.61     65.72 o 
  -2  -1  11       16.30       31.52     28.62 o 
   0  -1  11       71.83       80.35     33.24 o 
   1  -1  11       74.79       71.69     32.07 o 
   2  -1  11       35.33       53.88     35.84 o 
   3  -1  11       42.54      119.10     43.41 o 
   4  -1  11       51.62       49.08     48.53 o 
  -5   0  11      183.82      221.10     73.13 o 
  -4   0  11       13.39       60.02     56.42 o 
  -3   0  11       48.27       72.75     53.76 o 
  -1   0  11        6.71      -35.02     35.02 o 
   0   0  11      419.38      393.77     90.99 o 
   2   0  11      122.67       82.44    131.64 o 
   3   0  11       74.29       30.58    136.57 o 
   4   0  11       45.57       56.80    134.67 o 
  -5   1  11       84.97       85.67     62.49 o 
  -4   1  11       45.06      -11.78     57.17 o 
  -2   1  11       14.76      -32.39     32.39 o 
  -1   1  11      206.03      254.14     40.52 o 
   0   1  11      554.56      457.78     75.60 o 
   1   1  11       63.61      -52.05     85.10 o 
   3   1  11       29.26      193.18    127.84 o 
   4   1  11        0.63      -18.99    123.66 o 
  -3   2  11       30.63       38.18     65.15 o 
  -2   2  11       54.99       88.16     46.82 o 
  -1   2  11      338.88      326.88     62.21 o 
   0   2  11       23.59      -16.87     35.16 o 
   1   2  11      310.31      180.83     75.79 o 
   2   2  11       69.18      102.38     84.72 o 
   4   2  11        1.00      -16.91    104.85 o 
  -4   3  11       78.53       79.21     75.60 o 
  -3   3  11       35.71       -9.31     65.53 o 
  -2   3  11        2.31       -0.17     34.31 o 
  -1   3  11      415.95      601.00     46.54 o 
   0   3  11       47.77      134.01     99.25 o 
   1   3  11       71.66      154.24     54.90 o 
   2   3  11       74.91       -2.85     60.97 o 
  -4   4  11       75.78       96.30     73.89 o 
  -3   4  11        0.08      -20.32     64.20 o 
  -2   4  11       36.62       12.73     37.82 o 
  -1   4  11       80.04       94.51     45.21 o 
   0   4  11       44.98      116.53    106.37 o 
   1   4  11      171.01      294.42     56.61 o 
   2   4  11       39.57        9.12     50.72 o 
  -3   5  11       14.44        3.80     76.36 o 
  -2   5  11      154.15       80.80     61.16 o 
  -1   5  11       16.80      -23.18     36.11 o 
   0   5  11       24.95       50.64     35.10 o 
   1   5  11       91.30      127.91     69.62 o 
  -2  -5  12        2.93       47.30     59.07 o 
   0  -5  12        1.20       65.15     42.74 o 
   1  -5  12       54.22       40.08     40.27 o 
  -3  -4  12        0.54       71.42     53.38 o 
  -2  -4  12       79.70       20.70     51.86 o 
   0  -4  12       57.83      107.51     43.69 o 
   1  -4  12      215.09      245.80     46.35 o 
   2  -4  12       40.91       80.91     44.97 o 
  -3  -3  12        3.60      -32.45     34.40 o 
  -2  -3  12      115.98       59.64     50.34 o 
   0  -3  12      237.20      306.20     51.67 o 
   1  -3  12      111.41      143.00     41.33 o 
   2  -3  12        1.48       24.96     50.34 o 
   3  -3  12      184.21      215.94     56.38 o 
  -4  -2  12        5.51       19.18     59.83 o 
  -3  -2  12       73.39       88.33     64.58 o 
  -2  -2  12       72.65       46.35     43.50 o 
   0  -2  12       88.04       64.01     39.70 o 
   1  -2  12       58.29      115.72     43.00 o 
   2  -2  12      111.18      158.19     48.83 o 
   3  -2  12       58.58       26.85     51.81 o 
  -4  -1  12       19.28       -4.18     57.36 o 
  -3  -1  12      181.59      283.41     72.56 o 
   0  -1  12      124.98       90.80    120.81 o 
   1  -1  12       58.47       22.41    143.98 o 
   2  -1  12       64.19      -44.45    148.16 o 
   3  -1  12        2.69      -86.43    159.75 o 
  -4   0  12       61.56       94.78     61.16 o 
  -2   0  12        1.99      -26.59     61.73 o 
   2   0  12       20.56      -57.93    153.86 o 
   3   0  12        3.18       -5.89    148.35 o 
  -3   1  12        2.04      -43.69     66.67 o 
  -2   1  12        1.89      -42.36     59.83 o 
  -1   1  12      240.38      476.96     57.74 o 
   0   1  12        2.70      318.17     73.70 o 
   1   1  12       46.25      246.18     88.90 o 
  -3   2  12        0.27       29.25     69.90 o 
  -2   2  12        0.47       -3.23     63.82 o 
  -1   2  12      241.96      305.46     77.78 o 
   0   2  12        0.67       -4.56     62.30 o 
   1   2  12       67.42      269.35     71.80 o 
   2   2  12        3.24      111.69     81.11 o 
  -2   3  12       57.90       22.60     67.81 o 
  -1   3  12      135.87       41.63     42.24 o 
   0   3  12        2.50       -7.98     56.80 o 
   1   3  12      188.80      166.59     61.35 o 
                                                 
